# Supplementary material for: Structure of the heterotrimeric membrane protein complex FtsB-FtsL-FtsQ of the bacterial divisome
Source: Nat Commun. 2023 Apr 5;14:1903. doi: 10.1038/s41467-023-37543-4 (PMC10076392; doi:10.1038/s41467-023-37543-4)
Supplement: Supplementary file 3 — Source Data [file 41467_2023_37543_MOESM3_ESM.xlsx]

## Sheet: Cell width
Control	FtsBWT	FtsBR72A	FtsBE56A	FtsBD59H	FtsBQ16A	FtsBW20A	FtsBQ16A-W20A
0.862	0.802	0.745	0.731	0.757	0.736	0.838	0.752
0.77	0.765	0.976	0.825	0.663	0.741	0.87	0.785
0.744	0.824	0.95	0.727	0.752	0.698	0.832	0.83
0.82	0.781	0.87	0.954	0.75	0.789	0.747	0.766
0.814	0.75	0.87	0.79	0.761	0.787	0.802	0.769
0.768	0.716	0.856	0.747	0.772	0.832	0.749	0.756
0.762	0.769	0.838	0.73	0.764	0.799	0.821	0.853
0.776	0.804	0.69	0.795	0.766	0.765	0.92	0.813
0.781	0.798	0.697	0.799	0.76	0.762	0.803	0.793
0.837	0.762	0.839	0.821	0.799	0.806	0.785	0.773
0.801	0.763	0.857	0.823	0.701	0.773	0.779	0.813
0.803	0.808	0.839	0.768	0.694	0.702	0.781	0.737
0.839	0.78	0.899	0.88	0.743	0.832	0.762	0.758
0.827	0.846	0.775	0.851	0.78	0.762	0.784	0.774
0.754	0.793	0.786	0.826	0.782	0.774	0.702	0.775
0.873	0.775	0.813	0.796	0.758	0.77	0.796	0.77
0.812	0.704	0.697	0.821	0.803	0.823	0.775	0.755
0.821	0.827	0.623	0.798	0.826	0.732	0.836	0.95
0.802	0.831	0.771	0.73	0.83	0.8	0.766	0.802
0.8	0.756	0.751	0.779	0.816	0.892	0.712	0.787
0.723	0.767	0.685	0.79	0.727	0.757	0.812	0.864
0.798	0.778	0.669	0.787	0.769	0.739	0.808	0.797
0.743	0.74	1.019	0.789	0.798	0.77	0.791	0.907
0.811	0.89	0.857	0.749	0.803	0.737	0.85	0.732
0.832	0.776	0.909	0.925	0.788	0.763	0.809	0.781
0.744	0.785	0.893	0.87	0.682	0.739	0.795	0.716
0.801	0.746	0.869	0.752	0.839	0.736	0.774	0.795
0.76	0.743	0.844	0.802	0.763	0.776	0.825	0.77
0.766	0.739	0.807	0.849	0.729	0.756	0.833	0.762
0.814	0.763	0.958	0.865	0.799	0.763	0.864	0.797
0.769	0.717	0.809	0.756	0.73	0.781	0.784	0.767
0.852	0.792	0.814	0.736	0.795	0.702	0.76	0.803
0.783	0.83	0.97	0.853	0.74	0.665	0.728	0.753
0.849	0.763	0.728	0.824	0.785	1	0.802	0.733
0.771	0.755	0.743	0.771	0.721	0.757	0.826	0.762
0.8	0.769	0.743	0.783	0.738	0.692	0.786	0.858
0.833	0.801	0.736	0.749	0.721	0.684	0.773	0.834
0.738	0.709	0.739	0.767	0.704	0.8	0.745	0.746
0.793	0.759	0.691	0.732	0.797	0.776	0.776	0.832
0.784	0.867	0.83	0.813	0.788	0.774	0.838	0.898
0.757	0.803	0.83	0.816	0.811	0.685	0.788	0.778
0.754	0.868	0.757	0.849	0.775	0.762	0.784	0.832
0.681	0.885	0.825	0.811	0.714	0.985	0.952	0.802
0.76	0.794	0.815	0.772	0.814	0.915	0.947	0.838
0.823	0.831	0.74	0.761	0.756	0.786	0.713	0.8
0.779	0.868	0.75	0.821	0.659	0.725	0.761	0.942
0.754	0.864	0.722	0.801	0.756	0.73	0.726	0.868
0.74	0.93	0.744	0.762	0.767	0.696	0.78	0.798
0.834	0.759	0.761	0.801	0.751	0.697	0.793	0.845
0.737	0.845	0.701	0.858	0.797	0.738	0.89	0.744
0.799	0.868	0.732	0.804	0.824	0.719	0.971	0.765
0.81	0.966	0.749	0.868	0.764	0.819	0.749	0.738
0.738	0.962	0.826	0.878	0.763	0.752	0.731	0.867
0.782	0.84	0.838	0.784	0.746	0.732	0.742	0.735
0.802	0.734	0.74	0.789	0.701	0.713	0.761	0.785
0.725	0.879	0.742	0.867	0.786	0.731	0.847	0.724
0.793	0.735	0.683	0.765	0.734	0.741	0.868	0.678
0.812	0.82	0.813	0.754	0.756	0.742	0.759	0.65
0.789	0.787	0.826	0.763	0.76	0.754	0.785	0.815
0.791	0.795	0.828	0.76	0.773	0.763	0.759	0.679
0.766	0.782	0.803	0.779	0.761	0.794	0.803	0.793
0.805	0.764	0.778	0.783	0.666	0.825	0.805	0.718
0.764	0.803	0.747	0.749	0.857	0.703	0.772	0.772
0.796	0.779	0.796	0.74	0.757	0.842	0.75	0.759
0.749	0.756	0.764	0.774	0.755	0.733	0.754	0.859
0.755	0.86	0.787	0.796	0.706	0.751	0.788	0.673
0.851	0.762	0.802	0.829	0.8	0.735	0.789	0.775
0.814	0.832	0.851	0.766	0.824	0.757	0.717	0.789
0.792	0.805	0.92	0.797	0.765	0.866	0.815	0.801
0.8	0.769	1.049	0.841	0.748	0.757	0.811	0.757
0.804	0.831	0.862	0.768	0.818	0.774	0.801	0.816
0.808	0.828	0.722	0.836	0.754	0.768	0.771	0.845
0.838	0.781	0.742	0.787	0.809	0.797	0.7	0.796
0.801	0.795	0.74	0.807	0.776	0.659	0.775	0.781
0.738	0.729	0.695	0.768	0.797	0.729	0.774	0.827
0.77	0.737	0.729	0.711	0.753	0.737	0.758	0.733
0.791	0.819	0.715	0.716	0.714	0.739	0.776	0.666
0.786	0.835	0.77	0.803	0.805	0.744	0.878	0.668
0.798	0.839	0.751	0.941	0.856	0.721	0.838	0.683
0.82	0.822	0.804	0.818	0.818	0.718	0.834	0.783
0.797	0.83	0.865	0.874	0.789	0.762	0.766	0.741
0.777	0.856	0.862	0.861	0.76	0.783	0.762	0.835
0.802	0.769	0.748	0.769	0.779	0.809	0.717	0.733
0.72	0.81	0.718	0.739	0.778	0.795	0.789	0.8
0.786	0.777	0.821	0.722	0.727	0.71	0.764	0.744
0.764	0.875	0.826	0.783	0.768	0.749	0.754	0.73
0.815	0.792	0.823	0.77	0.866	0.752	0.773	0.768
0.85	0.746	0.801	0.723	0.739	0.76	0.885	0.707
0.741	0.786	0.829	0.756	0.757	0.855	0.681	0.826
0.728	0.883	0.762	0.84	0.788	0.857	0.722	0.798
0.759	0.802	0.752	0.75	0.742	0.801	0.773	0.778
0.759	0.791	0.825	0.815	0.757	0.718	0.792	0.791
0.706	0.824	0.92	0.947	0.766	0.725	0.887	0.823
0.743	0.7	0.825	0.786	0.851	0.732	0.8	0.85
0.745	0.817	0.956	0.756	0.752	0.846	0.792	0.772
0.771	0.697	0.849	0.807	0.716	0.847	0.911	0.739
0.734	0.659	0.792	0.893	0.711	0.851	0.904	0.802
0.819	0.752	0.73	0.801	0.8	0.725	0.883	0.791
0.715	0.768	0.762	0.821	0.666	0.808	0.869	0.686
0.754	0.926	0.827	0.806	0.762	0.735	0.823	0.799
0.785	0.829	0.881	0.82	0.748	0.771	0.93	0.825
0.734	0.84	0.75	0.774	0.709	0.789	0.66	0.717
0.773	0.698	0.833	0.726	0.829	0.737	0.742	0.845
0.717	0.798	0.744	0.821	0.831	0.762	0.805	0.818
0.792	0.767	0.8	0.812	0.799	0.917	0.714	0.799
0.771	0.858	0.781	0.89	0.754	0.79	0.85	0.698
0.756	0.738	0.795	0.8	0.749	0.737	0.884	0.715
0.719	0.827	0.818	0.751	0.759	0.746	0.848	0.764
0.79	0.757	0.756	0.776	0.726	0.765	0.709	0.755
0.751	0.941	0.739	0.715	0.745	0.721	0.8	0.784
0.771	0.796	0.779	0.817	0.715	0.694	0.727	0.732
0.725	0.827	0.809	0.818	0.796	0.728	0.78	0.733
0.685	0.774	0.788	0.747	0.747	0.751	0.788	0.863
0.772	0.832	0.874	0.753	0.738	0.781	0.862	0.789
0.789	0.825	0.806	0.828	0.716	0.78	0.763	0.765
0.722	0.78	0.837	0.834	0.777	0.792	0.826	0.782
0.812	0.777	0.864	0.791	0.743	0.812	0.725	0.774
0.757	0.829	0.766	0.81	0.789	0.792	0.877	0.747
0.801	0.732	0.765	0.886	0.83	0.766	0.788	0.726
0.717	0.85	0.795	0.801	0.786	0.816	0.776	0.812
0.782	0.866	0.762	0.828	0.815	0.759	0.806	0.777
0.784	0.826	0.807	0.864	0.7	0.706	0.78	0.793
0.713	0.741	0.771	0.733	0.845	0.829	0.704	0.888
0.707	0.809	0.732	0.802	0.801	0.748	0.811	0.715
0.763	0.853	0.789	0.851	0.826	0.768	0.753	0.773
0.746	0.753	0.723	0.815	0.844	0.815	0.766	0.741
0.714	0.863	0.841	0.869	0.767	0.886	0.812	0.81
0.77	0.705	0.833	0.799	0.774	0.748	0.775	0.734
0.653	0.769	0.747	0.792	0.769	0.751	0.802	0.728
0.69	0.796	0.752	0.856	0.677	0.731	0.834	0.768
0.806	0.724	0.774	0.718	0.713	0.77	0.784	0.814
0.711	0.826	0.71	0.793	0.811	0.8	0.816	0.817
0.778	0.751	0.748	0.795	0.84	0.75	0.754	0.764
0.785	0.883	0.827	0.868	0.806	0.782	0.755	0.685
0.751	0.719	0.758	0.806	0.793	0.776	0.743	0.788
0.779	0.831	0.828	0.752	0.731	0.776	0.809	0.738
0.82	0.871	0.776	0.771	0.768	0.764	0.719	0.738
0.731	0.763	0.729	0.827	0.715	0.743	0.744	0.804
0.769	0.892	0.773	0.799	0.706	0.739	0.782	0.738
0.749	0.754	0.771	0.779	0.756	0.791	0.658	0.722
0.72	0.732	0.731	0.789	0.715	0.758	0.681	0.821
0.764	0.841	0.752	0.742	0.746	0.781	0.731	0.765
0.758	0.805	0.698	0.773	0.737	0.882	0.75	0.78
0.814	0.797	0.715	0.847	0.82	0.818	0.755	0.726
0.755	0.799	0.708	0.752	0.796	0.774	0.752	0.793
0.732	0.869	0.699	0.869	0.811	0.792	0.751	0.799
0.751	0.745	0.711	0.76	0.794	0.707	0.809	0.742
0.776	0.731	0.716	0.804	0.771	0.663	0.775	0.82
0.785	0.849	0.797	0.798	0.779	0.999	0.818	0.729
0.752	0.806	0.776	0.821	0.781	0.7	0.841	0.731
0.769	0.863	0.867	0.799	0.767	0.788	0.806	0.779
0.718	0.775	0.888	0.716	0.738	0.804	0.813	0.791
0.785	0.681	0.8	0.772	0.783	0.791	0.745	0.71
0.769	0.776	0.783	0.757	0.779	0.694	0.711	0.705
0.765	0.775	0.771	0.732	0.751	0.776	0.719	0.781
0.812	0.807	0.782	0.793	0.798	0.692	0.766	0.789
0.779	0.717	0.771	0.79	0.829	0.764	0.795	0.765
0.834	0.747	0.827	0.836	0.817	0.973	0.859	0.755
0.788	0.821	0.973	0.746	0.835	0.703	0.935	0.775
0.762	0.832	0.733	0.783	0.765	0.688	0.823	0.807
0.726	0.849	0.745	0.699	0.715	0.734	0.734	0.872
0.754	0.849	0.746	0.747	0.759	0.749	0.832	0.767
0.802	0.792	0.732	0.849	0.788	0.78	0.741	0.75
0.846	0.785	0.793	0.889	0.761	0.789	0.731	0.751
0.791	0.766	0.723	0.79	0.846	0.825	0.75	0.852
0.801	0.761	0.809	0.808	0.784	0.756	0.745	0.796
0.787	0.745	0.834	0.8	0.77	0.747	0.73	0.756
0.732	0.854	0.78	0.781	0.729	0.793	0.758	0.693
0.797	0.836	0.887	0.797	0.812	0.831	0.805	0.785
0.7	0.883	0.823	0.759	0.831	0.811	0.764	0.695
0.743	0.92	0.811	0.79	0.845	0.761	0.765	0.844
0.707	0.752	0.959	0.804	0.823	0.824	0.817	0.845
0.696	0.866	0.989	0.826	0.744	0.89	0.82	0.7
0.779	0.735	0.935	0.762	0.748	0.732	0.836	0.72
0.719	0.815	0.805	0.769	0.789	0.763	0.742	0.746
0.83	0.836	0.815	0.845	0.759	0.795	0.703	0.757
0.806	0.706	0.818	0.803	0.797	0.782	0.742	0.768
0.784	0.704	0.774	0.743	0.779	0.807	0.75	0.771
0.73	0.784	0.755	0.812	0.892	0.762	0.862	0.746
0.71	0.815	0.994	0.842	0.815	0.741	0.899	0.762
0.783	0.799	0.869	0.768	0.858	0.76	0.787	0.861
0.796	0.769	0.945	0.856	0.756	0.782	0.779	0.806
0.747	0.78	0.754	0.797	0.795	0.71	0.718	0.765
0.832	0.747	0.859	0.754	0.808	0.793	0.757	0.706
0.752	0.866	0.903	0.815	0.857	0.824	0.764	0.792
0.816	0.865	0.738	0.782	0.77	0.866	0.73	0.844
0.773	0.914	0.75	0.881	0.754	0.777	0.683	0.705
0.738	0.95	0.73	0.775	0.761	0.766	0.774	0.851
0.73	0.775	0.781	0.764	0.721	0.746	0.786	0.859
0.781	0.885	0.735	0.768	0.75	0.791	0.773	0.715
0.784	0.747	0.793	0.735	0.783	0.824	0.728	0.734
0.804	0.82	0.999	0.747	0.75	0.707	0.866	0.773
0.75	0.832	0.789	0.758	0.84	0.751	0.788	0.779
0.753	0.712	0.798	0.955	0.759	0.733	0.775	0.791
0.76	0.729	0.738	0.729	0.795	0.76	0.789	0.693
0.755	0.813	0.758	0.695	0.757	0.771	0.734	0.72
0.826	0.851	0.758	0.758	0.803	0.771	0.67	0.89
0.738	0.822	0.793	0.811	0.754	0.741	0.658	0.795
0.805	0.819	0.948	0.792	0.761	0.773	0.706	0.798
0.799	0.822	0.843	0.855	0.767	0.743	0.789	0.771
0.777	0.858	0.809	0.891	0.727	0.736	0.716	0.758
0.665	0.775	0.876	0.777	0.778	0.83	0.805	0.873
0.7	0.822	0.855	0.779	0.808	0.828	0.823	0.79
0.754	0.775	0.741	0.805	0.802	0.793	0.717	0.844
0.752	0.787	0.772	0.749	0.795	0.743	0.7	0.762
0.77	0.882	0.873	0.809	0.744	0.814	0.749	0.744
0.735	0.775	0.752	0.763	0.895	0.761	0.746	0.76
0.759	0.799	0.816	0.748	0.768	0.78	0.914	0.803
0.793	0.777	0.791	0.792	0.765	0.764	0.786	0.903
0.754	0.826	0.694	0.753	0.903	0.83	0.715	0.77
0.827	0.888	0.732	0.769	0.845	0.779	0.724	0.773
0.725	0.787	0.75	0.786	0.741	0.882	0.77	0.78
0.694	0.825	0.743	0.758	0.771	0.797	0.722	0.823
0.75	0.763	0.815	0.733	0.726	0.811	0.664	0.871
0.762	0.769	0.836	0.866	0.822	0.801	0.765	0.79
0.712	0.802	0.804	0.735	0.739	0.786	0.767	0.914
0.776	0.715	0.697	0.822	0.768	0.818	0.747	0.781
0.735	0.877	0.726	0.73	0.763	0.737	0.648	0.886
0.676	0.793	0.774	0.746	0.861	0.788	0.653	0.821
0.756	0.803	0.763	0.869	0.752	0.669	0.838	0.864
0.757	0.792	0.82	0.824	0.847	0.688	0.803	0.803
0.759	0.787	0.773	0.797	0.685	0.78	0.853	0.845
0.692	0.776	0.751	0.856	0.789	0.745	0.734	0.798
0.794	0.843	0.735	0.804	0.752	0.829	0.776	0.788
0.743	0.767	0.743	0.825	0.734	0.778	0.644	0.783
0.767	0.785	0.804	0.801	0.752	0.803	0.708	0.759
0.823	0.766	0.732	0.953	0.867	0.75	0.651	0.737
0.834	0.755	0.73	0.751	0.759	0.811	0.785	0.792
0.771	0.947	0.718	0.752	0.712	0.762	0.764	0.781
0.704	0.792	0.806	0.79	0.807	0.829	0.711	0.727
0.755	0.83	0.73	0.736	0.707	0.779	0.811	0.754
0.72	0.76	0.785	0.742	0.757	0.814	0.675	0.727
0.732	0.831	0.819	0.747	0.791	0.81	0.75	0.805
0.801	0.776	0.723	0.76	0.716	0.8	0.769	0.799
0.704	0.809	0.848	0.836	0.817	0.829	0.878	0.823
0.78	0.822	0.814	0.816	0.73	0.787	0.624	0.753
0.785	0.755	0.784	0.874	0.771	0.837	0.831	0.865
0.775	0.862	0.796	0.819	0.762	0.717	0.734	0.733
0.696	0.783	0.788	0.787	0.737	0.754	0.818	0.873
0.766	0.821	0.785	0.738	0.788	0.655	0.756	0.72
0.731	0.856	0.799	0.781	0.746	0.785	0.81	0.862
0.797	0.796	0.759	0.862	0.682	0.772	0.722	0.833
0.759	0.795	0.757	0.728	0.762	0.843	0.738	0.787
0.801	0.786	0.952	0.781	0.691	0.726	0.677	0.786
0.725	0.744	0.769	0.792	0.752	0.777	0.663	0.752
0.698	0.839	0.743	0.795	0.758	0.801	0.713	0.688
0.77	0.814	0.761	0.797	0.769	0.722	0.705	0.736
0.799	0.794	0.734	0.789	0.766	0.749	0.847	0.748
0.746	0.917	0.743	0.756	0.787	0.773	0.891	0.921
0.789	0.738	0.775	0.792	0.777	0.822	0.644	0.688
0.8	0.747	0.881	0.781	0.757	0.719	0.672	0.728
0.698	0.73	0.896	0.741	0.82	0.915	0.725	0.89
0.819	0.769	0.837	0.836	0.771	0.708	0.727	0.697
0.814	0.866	0.866	0.725	0.782	0.712	0.723	0.781
0.871	0.864	0.776	0.879	0.795	0.72	0.689	0.8
0.772	0.797	0.813	0.832	0.691	0.679	0.677	0.691
0.743	0.743	0.945	1.035	0.816	0.748	0.731	0.746
0.792	0.815	0.844	0.79	0.754	0.743	0.689	0.722
0.705	0.788	0.823	0.731	0.737	0.803	0.699	0.73
0.768	0.748	0.827	0.806	0.73	0.749	0.72	0.736
0.821	0.857	0.831	0.743	0.753	0.69	0.704	0.758
0.781	0.754	0.85	0.746	0.764	0.693	0.655	0.74
0.778	0.788	0.887	0.782	0.738	0.829	0.757	0.793
0.883	0.736	0.842	0.674	0.836	0.672	0.79	0.774
0.804	0.922	0.867	0.746	0.753	0.78	0.798	0.802
0.819	0.763	0.831	0.777	0.798	0.822	0.784	0.957
0.756	0.775	0.846	0.787	0.747	0.735	0.808	0.76
0.738	0.863	0.726	0.73	0.746	0.77	0.69	0.836
0.817	0.723	0.767	0.768	0.721	0.702	0.713	0.724
0.805	0.736	0.845	0.865	0.704	0.932	0.6	0.83
0.73	0.681	0.769	0.843	0.717	0.705	0.718	0.863
0.774	0.646	0.758	0.823	0.778	0.754	0.762	0.909
0.792	0.749	0.7	0.725	0.777	0.759	0.778	0.795
0.846	0.758	0.735	0.756	0.764	0.79	0.763	0.852
0.755	0.723	0.75	0.781	0.754	0.71	0.786	0.787
0.782	0.698	0.743	0.651	0.81	0.776	0.729	0.742
0.74	0.804	0.731	0.812	0.782	0.743	0.75	0.8
0.77	0.798	0.811	0.794	0.708	0.697	0.901	0.843
0.88	0.779	0.885	0.821	0.737	0.741	0.806	0.759
0.8	0.862	0.89	0.84	0.86	0.843	0.806	0.745
0.845	0.867	0.75	0.781	0.802	0.857	0.92	0.861
0.759	0.801	0.842	0.781	0.76	0.836	0.858	0.786
0.845	0.762	0.82	0.757	0.756	0.775	0.8	0.901
0.833	0.791	0.777	0.771	0.743	0.834	0.778	0.792
0.798	0.766	0.824	0.725	0.698	0.752	0.91	0.782
0.797	0.831	0.908	0.724	0.71	0.749	0.913	0.82
0.821	0.765	0.748	0.714	0.774	0.818	0.818	0.739
0.79	0.791	0.819	0.917	0.813	0.771	0.798	0.77
0.821	0.788	0.737	0.967	0.747	0.863	0.749	0.686
0.702	0.829	0.944	0.892	0.721	0.752	0.755	0.845
0.834	0.792	0.846	0.834	0.69	0.754	0.649	0.847
0.784	0.779	0.748	0.741	0.725	0.735	1.032	0.87
0.729	0.819	0.862	0.75	0.718	0.826	1.036	0.845
0.753	1.078	0.852	0.858	0.868	0.728	0.695	0.78
0.807	0.659	0.862	0.758	0.796	0.729	0.763	0.813
0.711	0.763	0.855	0.754	0.759	0.722	0.751	0.813
0.822	0.788	0.853	0.794	0.738	0.73	0.859	0.736
0.781	0.753	0.868	0.801	0.761	0.788	0.874	0.76
0.709	0.685	0.893	0.822	0.765	0.822	0.769	0.765
0.776	0.746	0.885	0.703	0.765	0.794	0.752	0.936
0.741	0.826	0.868	0.79	0.737	0.741	0.775	0.827
0.641	0.821	0.756	0.762	0.781	0.715	0.763	0.732
0.781	0.96	0.882	0.768	0.718	0.786	0.841	0.723
0.815	0.83	0.881	0.741	0.795	0.933	0.748	0.762
0.72	0.729	0.762	0.909	0.75	0.793	0.856	0.774
0.768	0.726	0.857	0.886	0.742	0.729	0.762	0.828
0.744	0.827	0.834	0.775	0.829	0.777	0.776	0.838
0.653	0.913	0.751	0.834	0.825	0.732	0.79	0.795
0.795	0.794	0.865	0.796	0.884	0.71	0.79	0.73
0.797	0.757	0.862	0.83	0.754	0.709	0.841	0.763
0.754	0.71	0.795	0.75	0.776	0.758	0.686	0.739
0.75	0.775	0.835	0.753	0.745	0.769	0.749	0.793
0.776	0.814	0.771	0.705	0.705	0.702	0.803	0.768
0.834	0.721	0.781	0.719	0.762	0.663	0.776	0.842
0.813	0.721	0.774	0.751	0.792	0.691	0.774	0.841
0.77	0.753	0.845	0.757	0.797	0.75	0.799	0.672
0.818	0.733	0.865	0.78	0.779	0.751	0.77	0.701
0.709	0.741	0.838	0.811	0.81	0.754	0.703	0.768
0.721	0.788	0.819	0.765	0.765	0.802	0.814	0.769
0.738	0.901	0.84	0.808	0.82	0.67	0.724	0.678
0.754	0.755	0.849	0.834	0.807	0.693	0.642	0.728
0.707	0.835	0.795	0.83	0.728	0.694	0.916	0.69
0.768	0.758	0.893	0.735	0.751	0.766	0.782	0.579
0.75	0.802	0.853	0.732	0.766	0.771	0.785	0.748
0.769	0.801	0.839	0.719	0.747	0.794	0.817	0.727
0.754	0.824	0.852	0.661	0.78	0.786	0.792	0.805
0.818	0.837	0.788	0.901	0.72	0.793	0.818	0.808
0.78	0.836	0.899	0.853	0.741	0.79	0.76	0.88
0.773	0.838	0.777	0.848	0.683	0.83	0.74	0.865
0.757	0.795	0.778	0.796	0.792	0.761	0.717	0.77
0.763	0.777	0.751	0.765	0.863	0.862	0.705	0.804
0.838	0.814	0.809	0.791	0.708	0.774	0.821	0.799
0.774	0.759	0.864	0.747	0.74	0.792	0.808	0.799
0.756	0.745	0.781	0.686	0.692	0.789	0.712	0.71
0.743	0.761	0.947	0.81	0.782	0.818	0.74	0.707
0.859	0.805	0.861	0.742	0.794	0.793	0.777	0.723
0.782	0.845	0.803	0.763	0.737	0.926	0.76	0.763
0.739	0.751	0.779	0.773	0.714	0.814	0.904	0.724
0.658	0.827	0.778	0.785	0.763	0.797	0.698	0.824
0.702	0.76	0.807	0.926	0.741	0.743	0.707	0.823
0.75	0.755	0.822	0.765	0.771	0.733	0.704	0.79
0.68	0.801	0.773	0.735	0.773	0.908	0.69	0.773
0.767	0.836	0.805	0.812	0.665	0.879	0.642	0.877
0.699	0.736	0.768	0.844	0.662	0.711	0.716	0.79
0.815	0.804	0.773	0.781	0.766	0.819	0.782	0.826
0.845	0.716	0.782	0.897	0.773	0.828	0.703	0.802
0.816	0.798	0.779	0.804	0.826	0.823	0.653	0.834
0.717	0.807	0.806	0.773	0.765	0.812	0.621	0.82
0.728	0.695	0.894	0.784	0.725	0.674	0.676	0.806
0.712	0.84	0.893	0.825	0.728	0.741	0.69	0.821
0.702	0.807	1.082	0.849	0.804	0.819	0.757	0.706
0.736	0.739	0.862	0.773	0.774	0.848	0.739	0.707
0.775	0.755	0.827	0.793	0.832	0.738	0.725	0.781
0.752	0.881	0.857	0.759	0.846	0.699	0.726	0.807
0.766	0.75	0.849	0.766	0.784	0.768	0.731	0.704
0.698	0.737	0.806	0.732	0.884	0.826	0.71	0.738
0.699	0.722	0.773	0.736	0.844	0.761	0.742	0.746
0.723	0.73	0.828	0.741	0.809	0.86	0.733	0.804
0.693	0.781	0.888	0.825	0.814	0.797	0.748	0.909
0.69	0.793	0.863	0.849	0.776	0.779	0.719	0.796
0.693	0.756	0.919	0.706	0.765	0.788	0.736	0.82
0.684	0.738	0.819	0.869	0.817	0.908	0.811	0.795
0.771	0.714	0.875	0.707	0.857	0.835	0.783	0.806
0.773	0.742	0.783	0.848	0.759	0.8	0.763	0.783
0.8	0.866	0.919	0.767	0.781	0.821	0.892	0.773
0.668	0.831	0.87	0.838	0.811	0.87	0.731	0.797
0.63	0.82	0.827	0.864	0.791	0.781	0.714	0.793
0.675	0.9	0.805	0.857	0.767	0.839	0.776	0.816
0.682	0.809	0.794	0.868	0.718	0.869	0.764	0.812
0.662	0.771	0.885	0.782	0.737	0.826	0.756	0.804
0.673	0.683	0.912	0.815	0.831	0.747	0.762	0.799
0.681	0.724	0.895	0.725	0.743	0.773	0.826	0.796
0.684	0.734	0.902	0.73	0.82	0.824	0.744	0.866
0.739	0.777	0.864	0.756	0.785	0.734	0.781	0.801
0.769	0.815	0.927	0.773	0.827	0.758	0.792	0.728
0.708	0.708	0.835	0.875	0.75	0.811	0.814	0.931
0.729	0.748	0.765	0.789	0.803	0.843	0.707	0.857
0.748	0.783	0.859	0.785	0.77	0.854	0.732	0.825
0.754	0.818	0.825	0.773	0.884	0.897	0.74	0.734
0.711	0.714	0.809	0.815	0.698	0.8	0.733	0.751
0.793	0.754	0.81	0.799	0.728	0.723	0.762	0.795
0.774	0.813	0.976	0.854	0.687	0.739	0.976	0.744
0.81	0.79	0.78	0.779	0.743	0.838	0.697	0.783
0.712	0.721	0.855	0.765	0.704	0.732	0.691	0.766
0.951	0.869	0.864	0.77	0.784	0.71	0.682	0.751
0.756	0.694	0.879	0.797	0.725	0.736	0.741	0.745
0.796	0.678	0.763	0.858	0.734	0.884	0.836	0.817
0.719	0.684	0.833	0.781	0.749	0.802	0.701	0.75
0.693	0.747	0.971	0.814	0.725	0.817	0.728	0.734
0.782	0.809	0.768	0.807	0.828	0.757	0.808	0.775
0.731	0.765	0.823	0.837	0.68	0.898	0.738	0.854
0.777	0.731	0.757	0.868	0.838	0.79	0.783	0.776
0.707	0.749	0.79	0.795	0.793	0.735	0.831	0.786
0.815	0.753	0.75	0.815	0.743	0.721	0.811	0.722
0.709	0.757	0.74	0.819	0.746	0.772	0.738	0.761
0.754	0.777	0.782	0.776	0.73	0.772	0.739	0.744
0.719	0.749	0.818	0.779	0.744	0.825	0.733	0.737
0.762	0.805	0.834	0.855	0.758	0.738	0.725	0.787
0.74	0.769	0.848	0.703	0.807	0.723	0.703	0.845
0.685	0.679	0.785	0.761	0.875	0.767	0.749	0.76
0.824	0.793	0.839	0.813	0.699	0.695	0.726	0.844
0.781	0.744	0.809	0.733	0.86	0.769	0.717	0.795
0.791	0.758	0.759	0.743	0.711	0.735	0.757	0.747
0.764	0.73	0.952	0.718	0.826	0.711	0.765	0.738
0.768	0.782	0.765	0.759	0.834	0.731	0.747	0.831
0.747	0.796	0.762	0.796	0.749	0.802	0.771	0.892
0.753	0.804	0.698	0.706	0.721	0.845	0.692	0.683
0.75	0.778	0.875	0.757	0.721	0.76	0.704	0.718
0.766	0.861	0.918	0.738	0.811	0.833	0.741	0.812
0.693	0.79	0.747	0.721	0.824	0.75	0.705	0.774
0.708	0.727	0.765	0.809	0.8	0.74	0.655	0.762
0.72	0.779	0.746	0.724	0.748	0.71	0.786	0.765
0.688	0.739	0.798	0.645	0.715	0.814	0.701	0.773
0.765	0.775	0.799	0.765	0.843	0.742	0.754	0.717
0.735	0.807	0.83	0.855	0.785	0.91	0.715	0.756
0.754	0.725	0.744	0.793	0.755	0.834	0.8	0.853
0.801	0.68	0.745	0.783	0.795	0.788	0.666	0.693
0.739	0.709	0.883	0.848	0.857	0.81	0.724	0.688
0.752	0.786	0.682	0.773	0.797	0.791	0.706	0.679
0.776	0.721	0.684	0.768	0.817	0.819	0.656	0.753
0.726	0.701	0.712	0.87	0.727	0.73	0.682	0.796
0.765	0.659	0.76	0.732	0.722	0.919	0.684	0.721
0.738	0.792	0.729	0.783	0.776	0.692	0.655	0.743
0.732	0.807	0.693	0.761	0.691	0.627	0.713	0.725
0.738	0.766	0.754	0.719	0.717	0.644	0.683	0.816
0.734	0.731	0.7	0.71	0.679	0.715	0.7	0.674
0.793	0.761	0.944	0.775	0.764	0.724	0.698	0.762
0.778	0.791	0.757	0.796	0.807	0.726	0.774	0.681
0.765	0.774	0.817	0.721	0.687	0.721	0.725	0.762
0.703	0.739	0.888	0.756	0.839	0.736	0.735	0.724
0.739	0.721	0.822	0.753	0.796	0.712	0.773	0.704
0.785	0.812	0.879	0.884	0.704	0.773	0.699	0.779
0.727	0.879	0.772	0.719	0.766	0.78	0.664	0.803
0.75	0.86	0.717	0.731	0.745	0.789	0.63	0.776
0.724	0.82	0.799	0.747	0.762	0.785	0.765	0.815
0.78	0.862	0.741	0.836	0.814	0.671	0.748	0.737
0.749	0.786	0.836	0.837	0.73	0.775	0.948	0.756
0.741	0.788	0.859	0.747	0.773	0.788	0.822	0.732
0.858	0.853	0.872	0.755	0.696	0.642	0.789	0.761
0.766	0.815	0.748	0.721	0.821	0.796	0.76	0.83
0.729	0.836	0.755	0.639	0.779	0.777	0.714	0.785
0.763	0.74	0.81	0.736	0.785	0.827	0.735	0.792
0.742	0.755	0.733	0.784	0.767	0.726	0.732	0.761
0.721	0.841	0.688	0.779	0.698	0.793	0.688	0.733
0.704	0.936	0.745	0.813	0.715	0.805	0.715	0.756
0.668	0.78	0.784	0.693	0.823	0.733	0.745	0.804
0.771	0.803	0.853	0.618	0.756	0.756	0.776	0.743
0.77	0.852	0.821	0.749	0.727	0.788	0.756	0.783
0.767	0.784	0.764	0.721	0.795	0.765	0.774	0.836
0.729	0.818	0.803	0.772	0.772	0.806	0.729	0.867
0.813	0.848	0.77	0.866	0.791	0.694	0.717	0.678
0.751	0.766	0.846	0.848	0.709	0.782	0.733	0.729
0.779	0.865	0.758	0.763	0.748	0.814	0.705	0.82
0.773	0.719	0.75	0.838	0.796	0.817	0.776	0.774
0.746	0.774	0.767	0.677	0.729	0.749	0.755	0.759
0.759	0.832	0.771	0.726	0.8	0.728	0.709	0.741
0.729	0.741	0.789	0.72	0.819	0.784	0.676	0.792
0.774	0.845	0.699	0.795	0.742	0.954	0.736	0.852
0.691	0.719	0.721	0.79	0.772	0.719	0.763	0.798
0.684	0.723	0.827	0.692	0.805	0.839	0.669	0.761
0.695	0.766	0.7	0.868	0.729	0.716	0.668	0.807
0.718	0.743	0.759	0.777	0.796	0.758	0.69	0.765
0.762	0.792	0.761	0.781	0.675	0.888	0.724	0.782
0.709	0.73	0.65	0.73	0.651	0.813	0.772	0.806
0.729	0.865	0.72	0.827	0.658	0.725	0.74	0.742
0.712	0.824	0.722	0.811	0.72	0.8	0.752	0.732
0.719	0.781	0.723	0.879	0.662	0.754	0.715	0.838
0.705	0.76	0.677	0.684	0.686	0.715	0.693	0.778
0.691	0.743	0.701	0.791	0.672	0.806	0.727	0.758
0.72	0.742	0.705	0.759	0.754	0.835	0.712	0.778
0.686	0.785	0.885	0.934	0.715	0.749	0.697	0.77
0.755	0.764	0.921	0.815	0.688	0.713	0.69	0.734
0.81	0.778	0.753	0.783	0.709	0.798	0.703	0.709
0.73	0.764	0.881	0.706	0.787	0.773	0.7	0.703
0.727	0.703	0.799	0.788	0.819	0.739	0.712	0.847
0.753	0.725	0.72	0.794	0.871	0.876	0.741	0.718
0.703	0.817	0.727	0.837	0.724	0.696	0.63	0.739
0.706	0.75	0.743	0.758	0.747	0.719	0.719	0.72
0.719	0.712	0.724	0.756	0.74	0.746	0.777	0.728
0.698	0.778	0.711	0.709	0.739	0.83	0.736	0.758
0.743	0.748	0.725	0.753	0.87	0.8	0.752	0.747
0.665	0.84	0.967	0.753	0.69	0.85	0.733	0.747
0.74	0.786	0.871	0.801	0.719	0.727	0.766	0.712
0.713	0.743	0.744	0.735	0.773	0.756	0.771	0.737
0.752	0.746	0.929	0.862	0.905	0.798	0.698	0.769
0.768	0.752	0.959	0.805	0.812	0.755	0.774	0.747
0.819	0.767	0.898	0.767	0.81	0.925	0.767	0.682
0.797	0.828	0.745	0.754	0.642	0.766	0.75	0.757
0.789	0.79	0.807	0.832	0.741	0.732	0.755	0.768
0.74	0.729	0.834	0.747	0.859	0.788	0.689	0.794
0.76	0.74	0.729	0.767	0.724	0.751	0.702	0.736
0.757	0.778	0.715	0.728	0.727	0.756	0.745	0.758
0.768	0.803	0.791	0.658	0.77	0.806	0.752	0.727
0.771	0.81	0.752	0.749	0.735	0.753	0.748	0.71
0.76	0.794	0.916	0.667	0.715	0.762	0.716	0.753
0.702	0.751	0.844	0.743	0.748	0.706	0.652	0.7
0.738	0.848	0.986	0.721	0.792	0.822	0.664	0.688
0.738	0.915	0.827	0.804	0.808	0.778	0.728	0.757
0.761	0.82	0.844	0.808	0.824	0.744	0.745	0.692
0.738	0.871	0.82	0.747	0.819	0.71	0.816	0.783
0.685	0.802	0.859	0.756	0.745	0.754	0.714	0.752
0.75	0.717	0.77	0.755	0.74	0.832	0.824	0.768
0.772	0.899	0.785	0.718	0.909	0.804	0.645	0.684
0.762	0.727	0.809	0.746	0.729	0.784	0.751	0.75
0.794	0.729	0.817	0.803	0.815	0.797	0.735	0.744
0.741	0.751	0.739	0.725	0.791	0.745	0.783	0.736
0.756	0.732	0.792	0.76	0.699	0.834	0.719	0.948
0.817	0.729	0.784	0.892	0.819	0.792	0.818	0.715
0.785	0.987	0.845	0.852	0.824	0.791	0.681	0.78
0.764	0.73	0.804	0.793	0.797	0.85	0.858	0.69
0.678	0.752	0.803	0.779	0.832	0.8	0.947	0.731
0.785	0.695	0.802	0.76	0.725	0.738	0.694	0.713
0.81	0.775	0.781	0.77	0.792	0.845	0.742	0.752
0.809	0.679	0.734	0.911	0.808	0.807	0.75	0.675
0.714	0.763	0.794	0.792	0.737	0.775	0.727	0.71
0.776	0.735	0.85	0.73	0.809	0.781	0.814	0.668
0.735	0.799	0.848	0.74	0.822	0.719	0.765	0.779
0.82	0.774	0.787	0.775	0.713	0.787	0.756	0.726
0.725	0.764	0.768	0.82	0.76	0.762	0.772	0.757
0.809	0.738	0.801	0.707	0.715	0.75	0.683	0.748
0.825	0.768	0.716	0.836	0.791	0.855	0.72	0.795
0.697	0.842	0.783	0.911	0.817		0.686	0.791
0.752	0.905	0.787	0.777	0.733		0.678
0.714	0.814	0.857	0.75	0.737		0.671
0.782	0.769	0.889	0.793	0.868		0.807
0.722	0.887	0.876	0.801	0.87		0.748
0.873	0.796	0.762	0.804	0.732		0.768
0.799	0.842	0.916	0.889	0.733		0.841
0.817	0.762	0.81	0.763	0.737		0.66
0.693	0.734	0.846	0.766	0.684		0.775
0.819	0.785	0.791	0.783	0.781		0.771
0.737	0.771	0.794	0.737	0.685		0.77
0.715	0.777	0.897	0.794	0.675		0.707
0.821	0.85	0.824	0.814	0.738		0.748
0.779	0.794	0.837	0.69			0.737
0.744	0.758	0.698				0.74
0.781	0.762	0.859				0.715
0.812	0.769	0.741				0.739
0.75	0.787	0.866				0.729
0.763	0.839	0.735				0.668
0.809	0.727	0.737				0.711
0.852	0.891	0.619				0.678
0.773	0.763	0.789				0.676
0.766	0.749	0.77
0.799	0.759	0.93
0.786	0.765	0.774
0.799	0.76	0.803
0.775	0.723	0.847
0.748	0.863	0.756
0.791	0.825	0.767
0.758	0.772	0.83
0.758	0.744	0.894
0.784	0.855
0.763	0.793
0.778	0.775
0.797	0.809
0.774	0.809
0.759	0.707
0.666	0.7
0.768	0.784
0.823	0.733
0.764	0.789
0.791	0.703
0.692	0.809
0.761
0.738
0.725
0.701
0.693

## Sheet: Cell length
Control	FtsBWT	FtsBR72A	FtsBE56A	FtsBD59H	FtsBQ16A	FtsBW20A	FtsBQ16A-W20A
2.665	3.202	5.542	4.511	3.567	4.36	7.304	5.222
2.704	5.226	2.322	2.328	4.638	4.832	8.747	6.205
7.418	3.579	3.666	2.304	5.141	4.641	11.42	4.464
6.944	4.731	4.015	2.366	3.015	3.986	9.149	2.779
3.382	3.355	3.53	3.627	4.379	4.647	4.205	6.861
4.123	7.142	3.314	2.757	2.869	2.995	9.628	7.761
3.428	3.532	5.811	3.793	3.861	4.242	3.241	6.578
3.345	5.266	14.493	3.326	2.614	4.3	2.92	3.247
4.881	3.946	20.561	3.54	3.442	4.391	3.13	9
3.051	4.472	8.996	4.346	2.78	3.404	15.577	5.84
3.863	2.892	5.001	2.658	4.908	2.615	14.844	6.201
3.474	4.257	5.548	3.797	4.847	4.776	11.547	5.344
2.477	4.837	5.52	2.537	3.934	4.063	14.536	3.144
3.007	4.074	5.258	2.307	4.219	2.901	9.386	3.277
4.395	4.029	19.628	2.232	2.39	4.179	5.659	8.326
2.296	4.161	22.915	5.601	3.174	5.038	7.496	2.583
1.953	4.412	9.106	2.042	3.491	2.93	8.592	2.547
3.589	4.008	3.977	2.494	3.424	5.007	9.695	3.999
2.76	3.979	13.249	3.338	3.107	6.16	14.516	3.836
3.499	2.977	12.519	3.728	2.257	3.134	5.59	10.549
4.714	5.11	24.818	3.358	3.927	3.12	11.389	3.527
3.621	3.864	8.568	2.432	5.895	6.184	12.13	4.57
3.808	2.591	2.485	3.144	4.926	5.017	8.6	5.067
2.998	2.444	3.734	4.85	2.411	4.721	9.663	5.055
2.399	5.756	10.415	2.254	2.929	3.196	5.116	3.549
2.866	4.25	5.244	3.3	4.05	5.716	5.011	3.834
2.356	3.51	2.108	7.265	3.002	4.752	4.745	2.773
3.721	5.095	2.546	2.415	3.498	4.712	4.62	3.399
4.475	2.643	5.582	2.567	4.775	4.275	4.259	20.324
2.277	2.933	4.631	2.328	1.833	3.837	11.608	5.637
5.377	4.248	19.206	3.027	4.403	4.441	4.678	6.549
2.559	5.58	2.829	5.184	2.963	2.736	7.238	5.148
2.915	2.553	3.608	2.519	3.838	4.993	18.218	7.296
3.292	4.762	20.791	3.967	3.892	4.248	9.813	5.489
3.773	6.059	7.266	3.951	4.521	3.965	3.156	5.238
3.834	3.867	18.871	3.61	5.003	4.177	9.239	6.226
2.757	7.935	3.569	3.668	3.924	4.532	7.682	5.455
3.698	3.562	74.56	3.806	3.906	3.891	4.347	5.355
3.149	3.87	2.556	3.214	3.208	6.369	4.294	6.009
4.337	3.14	4.047	4.717	4.235	5.088	2.107	5.2
3.629	4.022	2.84	3.33	3.454	2.634	31.629	8.004
5.212	3.826	5.715	3.24	2.671	3.747	5.124	2.696
2.721	3.69	7.833	3.309	4.21	3.398	9.656	2.706
3.17	4.753	16.341	3.568	4.108	2.369	3.561	3.544
2.395	5.727	4.15	3.806	2.722	4.574	8.102	3.648
2.83	3.747	4.577	3.976	5.418	4.334	4.111	3.919
2.118	3.967	4.291	4.457	2.478	3.12	3.976	4.858
3.493	3.315	4.069	3.326	3.402	4.357	6.206	5.311
2.774	4.784	11.374	2.909	3.578	3.128	6.566	6.07
3.865	3.45	5.922	3.609	3.431	3.106	7.003	7.088
2.021	3.811	8.389	2.33	3.325	3.567	10.796	6.881
2.963	3.327	5.713	2.21	2.661	3.836	13.341	4.847
3.74	3.141	17.445	3.546	2.596	5.197	9.135	4.244
3.112	3.376	4.417	4.39	3.902	4	9.25	6.835
3.975	4.739	11.456	3.554	3.786	5.322	16.518	3.78
4.558	4.054	13.796	3.154	3.003	6.084	5.874	5.132
3.116	3.371	12.255	3.464	3.51	2.714	5.904	6.224
3.408	4.327	10.836	3.818	3.237	3.2	7.725	9.277
2.961	4.725	9.444	3.212	3.716	4.323	7.426	3.94
2.465	3.981	2.75	3.455	2.978	3.159	6.584	3.979
2.579	5.239	9.156	8.377	3.55	4.381	6.399	11.43
2.476	3.73	5.89	3.631	2.448	4.633	9.375	16.331
2.407	4.432	6.014	4.179	2.626	8.315	7.445	4.823
2.915	3.298	7.947	3.683	3.403	2.165	6.436	4.872
2.932	3.694	7.699	3.053	3.58	5.204	18.306	2.41
2.382	4.606	4.906	3.966	6.355	3.806	4.417	2.482
2.17	6.054	12.224	2.122	3.623	4.229	4.025	4.159
2.204	1.875	12.529	4.033	3.564	4.008	4.246	4.82
2.991	4.5	4.449	3.134	3.12	4.025	8.428	15.968
4.551	5.633	5.798	4.834	4.173	3.464	3.462	3.158
2.181	3.008	5.108	5.406	3.87	2.95	5.046	4.26
2.546	4.336	15.977	2.396	3.226	4.717	20.251	5.358
2.481	4.37	8.94	3.373	3.357	4.418	6.479	5.877
2.692	5.107	2.509	3.474	4.055	6.34	14.396	4.744
3.637	4.197	2.155	4.464	2.464	3.234	8.104	5.958
3.118	4.35	8.865	9.06	4.755	2.941	9.787	5.301
2.441	3.396	10.126	2.634	3.083	5.431	16.783	5.304
3.326	3.308	26.896	3.093	4.286	4.295	18.367	7.08
2.701	2.358	3.782	2.317	2.728	3.602	6.305	5.078
3.595	5.11	8.35	3.45	3.024	3.243	7.592	6.211
2.683	4.331	5.685	3.787	5.936	4.848	10.487	6.469
4.097	4.479	14.279	2.77	3.589	3.709	5.303	5.056
2.949	3.766	8.595	2.969	4.101	4.241	6.181	6.587
2.692	4.278	7.957	2.306	2.783	3.347	7.323	4.043
3.292	5.165	5.244	2.787	2.997	7.356	12.404	3.19
2.444	2.877	5.41	3.125	3.814	3.528	20.623	4.61
2.399	6.611	3.796	4.25	3.284	5.465	13	4.145
3.016	5.285	4.152	2.941	4.918	4.003	3.565	3.238
2.962	2.943	4.703	3.66	3.669	3.342	17.536	5.897
4.58	2.252	9.733	1.895	3.676	3.92	5.458	5.058
3.923	3.382	9.565	2.947	3.248	5.295	9.359	3.677
3.48	3.804	5.911	2.84	6.624	4.328	8.493	4.032
6.45	3.081	4.992	2.46	5.893	3.63	3.622	4.438
2.35	3.764	2.719	4.225	4.939	5.193	8.579	4.739
3.624	4.667	3.324	3.662	4.503	3.253	7.378	4.698
3.014	9.738	11.941	2.248	3.816	1.967	3.303	4.706
2.582	2.792	9.932	3.173	4.917	3.752	9.337	4.224
3.249	7.195	20.427	5.099	2.951	4.276	10.043	4.433
3.876	4.097	42.163	5.32	4.995	4.284	12.598	2.892
3.447	2.418	3.485	3.358	3.952	2.889	24.118	3.061
3.646	2.904	3.462	3.295	3.509	3.125	4.457	2.664
2.603	3.726	4.362	2.21	2.87	3.658	7.511	3.358
3.482	5.136	5.617	4.647	3.6	3.235	7.621	3.406
4.055	3.543	4.437	3.843	3.284	4.231	27.891	2.761
2.347	3.984	2.319	4.093	2.678	2.356	17.91	3.855
2.791	2.662	2.569	2.745	3.955	4.584	7.279	4.14
4.785	3.836	7.071	4.046	3.158	4.261	6.202	3.955
3.282	5.281	9.539	3.194	2.984	4.026	25.595	4.029
3.7	2.433	6.564	4.037	3.252	4.227	7.697	3.399
2.846	2.876	6.704	4.292	3.907	4.314	7.266	3.208
3.045	2.954	3.844	2.964	4.056	4.617	7.418	7.168
2.95	3.737	5.31	4.262	2.65	4.931	8.397	4.571
3.774	3.933	24.919	3.597	4.444	4.615	29.984	4.814
4.777	2.46	10.681	3.108	3.317	3.979	20.842	5.267
2.154	3.274	4.524	2.734	3.993	3.177	6.13	10.393
4.112	3.761	2.554	3.348	3.809	4.597	5.599	5.871
2.147	6.658	2.85	2.527	4.681	2.978	3.308	4.301
3.728	3.903	7.602	3.498	2.51	4.261	3.706	6.678
3.457	3.142	7.068	2.358	3.459	4.255	8.881	6.424
3.785	2.847	6.114	2.832	5.129	3.428	7.686	5.757
3.099	3.256	22.425	3.377	3.123	2.59	6.371	4.197
4.384	3.687	16.381	2.849	3.527	4.79	2.851	7.218
2.485	3.036	5.557	2.929	2.238	4.094	8.834	7.978
5.29	3.7	5.56	3.02	3.399	2.901	9.764	4.316
2.626	2.916	11.395	4.725	2.962	4.168	9.526	4.355
3.994	3.991	7.352	1.754	2.51	2.931	15.458	6.594
2.366	3.175	10.698	2.977	5.193	3.115	10.243	4.121
2.536	3.74	10.627	2.649	3.367	3.155	10.669	4.389
4.947	5.437	27.352	4.762	3.723	7.062	6.725	11.745
4.263	3.219	4.897	2.458	3.847	6.189	9.529	4.053
2.413	4.346	4.687	2.916	4.925	5.01	15.006	4.178
4.296	2.816	9.104	3.139	4.059	4.786	5.7	4.581
3.856	2.401	34.827	2.742	2.176	3.182	8.278	5.279
2.552	2.834	10.728	2.215	2.047	3.288	8.895	6.634
2.309	3.997	16.431	2.51	4.211	3.405	12.212	4.823
2.83	3.85	3.778	3.646	3.188	2.55	15.246	3.917
2.73	3.922	7.188	3.517	3.989	4.626	8.005	5.528
2.569	2.861	5.691	2.996	2.477	5.711	8.12	6.967
3.945	3.553	5.484	3.763	3.885	4.761	21.612	3.797
3.931	3.414	7.569	2.703	2.92	4.705	18.004	6.772
4.055	2.829	15.306	2.629	3.65	5.298	4.625	3.216
6.078	2.703	18.932	3.112	3.036	4.284	5.338	4.06
3.32	3.678	10.531	2.821	3.899	4.223	8.994	7.029
3.344	4.552	9.717	3.227	3.165	3.335	9.087	5.816
4.032	3.825	5.987	2.737	2.45	3.823	17.931	5.271
4.85	5.432	6.892	2.165	3.054	4.451	6.065	8.93
3.015	4.272	4.539	4.153	4.911	2.74	29.753	4.999
3.069	4.401	4.376	3.295	2.094	5	6.493	2.966
3.378	3.051	8.507	2.25	2.528	4.241	3.845	5.066
2.936	4.452	9.055	3.513	3.573	4.169	8.216	4.552
3.828	3.316	3.338	2.597	4.37	4.143	7.984	4.157
3.886	4.557	3.225	4.359	2.555	3.898	11.751	3.099
3.512	2.119	21.414	4.239	3.396	6.351	21.919	2.967
2.814	2.97	8.326	7.28	2.713	3.451	5.957	4.36
2.479	3.955	19.286	3.135	3.424	5.077	3.163	4.253
2.69	3.308	8.154	3.724	3.016	2.64	4.185	4.588
3.11	8.221	8.882	3.626	3.686	3.76	4.46	5.435
2.469	3.624	4.296	4.343	3.227	3.404	7.406	6.412
2.354	3.143	3.205	2.568	2.402	4.349	2.746	5.039
3.808	5.846	14.92	2.846	2.996	3.132	8.872	7.503
3.723	4.211	27.058	2.866	4.333	3.533	8.644	5.353
3.131	3.754	10.046	4.696	4.471	2.659	6.799	7.382
2.482	2.734	16.679	2.585	3.081	3.325	9.767	10.277
2.498	6.107	7.099	4.256	3.491	4.088	12.515	5.51
6.025	4.182	6.78	3.726	2.812	3.099	21.555	6.322
2.769	4.237	4.589	3.018	3.629	4.462	8.818	5.674
3.281	4.955	4.65	2.672	2.999	5.213	16.71	4.567
5.518	3.894	6.76	4.625	3.649	5.115	10.729	3.223
3.234	4.364	8.33	3.235	2.774	3.322	7.698	3.324
3.86	2.876	7.337	3.397	4.552	4.4	7.767	3.028
3.813	3.552	4.246	5.195	3.438	4.004	6.303	3.187
5.756	3.946	3.168	3.595	2.657	3.687	13.561	4.641
2.897	4.966	2.975	3.997	4.571	3.392	7.073	4.466
3.194	3.067	3.447	3.316	3.289	4.988	4.666	4.374
4.134	3.111	3.848	2.991	4.192	4.773	9.212	5.022
2.311	2.967	4.137	3.111	2.886	2.69	16.599	4.577
3.102	4.166	3.289	5.806	4.051	4.541	5.337	4.45
2.677	4.331	3.324	4.117	2.965	2.085	6.819	1.927
2.365	3.371	3.187	4.68	2.815	3.727	4.298	5.143
3.739	3.325	3.869	3.097	2.988	5.948	3.514	4.518
2.811	2.337	5.287	3.712	3.376	2.574	5.226	5.15
3.924	4.154	3.082	3.404	3.663	3.306	7.131	7.48
4.063	4.225	3.354	4.511	2.997	4.072	3.57	5.327
2.756	4.956	22.7	3.028	3.832	2.689	3.676	6.184
3.455	3.894	27.549	4.047	4.818	4.546	4.639	8.53
2.848	4.393	5.728	3.005	4.047	3.073	4.615	5.244
3.621	2.902	6.457	3.31	2.733	3.147	6.781	3.06
3.267	3.531	2.577	4.405	3.635	3.618	4.035	5.931
2.685	3.963	2.575	3.226	4.543	6.255	4.233	5.337
3.01	4.992	17.537	3.409	3.293	3.627	3.454	7.381
2.509	3.099	3.303	4	4.725	3.95	6.123	3.836
2.504	3.098	9.126	3.271	3.962	3.94	6.018	8.008
5.687	2.988	3.853	2.386	2.459	3.263	2.702	5.515
3.402	4.129	3.965	3.649	4.662	4.236	7.851	6.314
2.558	4.321	8.656	3.049	3.426	3.709	7.262	4.462
2.921	3.388	8.757	4.097	3.248	3.27	3.928	5.96
2.318	3.337	21.9	3.03	3.892	3.897	6.515	5.717
3.195	2.37	2.943	3.384	6.606	2.876	6.213	4.421
3	5.099	4.148	4.679	3.695	4.724	6.478	5.198
2.615	4.327	2.663	3.144	4.598	5.498	5.498	6.986
2.795	4.445	3.713	4.193	4.438	5.433	5.052	7.546
3.256	3.766	5.999	3.841	3.91	3.021	2.181	3.664
2.838	4.318	2.613	4.321	3.331	3.144	3.776	1.969
3.987	5.161	14.21	3.333	3.042	3.199	8.56	4.63
2.948	4.007	2.81	3.797	2.877	3.139	8.148	4.171
2.796	2.888	6.121	1.876	3.958	4.956	3.202	3.086
4.685	6.569	10.536	3.03	2.368	4.875	3.158	3.097
2.983	3.864	2.189	4.358	2.549	5.269	4.193	6.213
3.953	2.945	19.712	3.664	2.55	4.275	3.646	6.107
2.967	3.346	2.963	3.682	4.224	3.789	11.375	4.3
2.832	2.242	3.352	3.512	3.976	2.036	5.557	5.385
5.055	3.551	4.873	3.827	4.326	2.593	4.758	5.275
4.003	3.591	11.183	3.473	3.654	4.416	6.053	4.875
3.296	6.7	3.545	4.225	4.583	4.56	6.331	4.698
3.373	4.676	3.473	3.589	4.218	3.94	3.028	3.706
3.352	2.696	2.953	2.322	3.578	5.607	4.41	7.269
2.998	3.293	5.051	2.967	3.292	4.381	5.127	10.741
2.504	2.161	4.964	3.745	3.816	3.831	5.559	6.138
3.434	3.491	4.913	3.448	3.652	3.562	5.237	6.931
2.929	3.542	8.814	3.284	2.356	3.937	4.39	3.127
2.981	5.168	28.772	4.215	3.886	3.969	4.982	3.446
3.058	2.884	45.76	3.564	4.72	4.429	5.025	3.438
3.326	3.583	6.348	3.307	5.627	3.282	7.042	3.447
2.765	3.136	8.042	2.979	3.793	3.031	9.51	3.937
2.157	4.085	6.802	3.162	2.793	3.675	4.571	6.93
2.382	4.131	8.151	3.988	3.584	2.984	2.275	6.878
2.272	3.823	8.586	1.871	1.882	3.881	5.39	6.141
1.958	4.512	3.74	2.431	3.461	5.001	4.275	3.706
2.544	3.192	8.474	2.96	4.585	4.21	4.198	4.034
3.09	3.157	48.402	3.025	3.258	3.701	44.031	3.1
4.101	3.851	19.715	6.314	3.068	6.111	4.946	8.268
3.736	3.004	3.461	3.335	3.787	4.585	3.3	6.441
3.494	3.223	4.383	3.389	2.566	3.151	6.512	5.391
2.51	3.475	5.38	3.778	4.068	3.762	3.22	4.956
4.693	3.311	2.741	3.489	3.548	2.054	2.957	6.364
2.855	3.764	2.788	3.306	2.85	3.218	4.849	5.629
3.573	5.67	7.177	3.224	2.501	4.202	4.184	5.408
2.348	2.498	7.336	3.649	3.143	4.346	7.955	7.154
3.756	3.721	4.47	3.428	3.807	3.897	3.557	6.629
3.92	4.128	4.015	3.767	3.432	4.285	6.353	5.558
3.708	4.166	18.113	3.481	3.323	4.474	5.568	7.857
2.584	4.305	3.18	2.317	3.573	3.873	7.516	5.174
3.532	8.146	4.16	2.31	3.605	3.699	5.526	4.898
3.686	2.306	2.435	3.138	5.622	4.091	6.541	5.032
2.569	3.387	3.314	4.107	4.01	2.855	6.441	4.426
3.533	3.144	3.485	2.66	1.738	3.963	6.217	9.328
3.858	3.297	9.63	5.401	3.199	3.77	5.897	4.71
2.703	3.784	9.151	3.044	3.795	3.719	2.775	4.541
2.445	3.921	7.771	3.16	4.031	4.081	3.06	4.989
2.114	4.263	6.298	3.754	4.134	3.654	4.586	3.516
2.41	4.751	4.727	3.933	3.941	3.636	4.575	5.044
2.421	4.227	4.135	3.701	4.193	2.958	2.782	6.552
2.235	9.471	4.753	3.606	4.128	3.01	4.873	17.853
2.657	4.357	2.79	6.403	3.296	3.191	6.297	3.8
2.3	2.818	4.586	5.862	3.44	4.575	3.787	6.76
3.824	5.869	4.613	4.582	3.792	3.361	3.618	5.533
2.98	3.926	2.426	3.697	4.321	2.566	13.674	3.921
5.105	2.973	3.362	3.658	3.167	4.593	5.195	4.115
2.05	3.249	4.789	3.249	3.233	2.755	5.486	4.669
4.404	4.193	3.037	3.667	4.549	5.496	7.141	4.367
2.568	3.164	3.046	4.575	3.283	4.616	6.771	4.623
2.498	4.071	10.458	3.781	4.686	5.484	3.272	4.18
2.45	3.324	8.895	3.565	3.952	5.442	5.445	3.178
2.223	3.295	2.413	5.398	2.47	2.908	5.131	3.092
2.741	3.651	5.49	4.024	4.653	5.368	6.371	12.825
2.878	4.04	3.134	4.473	3.431	2.935	3.162	2.237
6.459	4.363	3.676	3.162	3.23	6.752	3.469	9.744
3.444	3.813	3.566	4.415	3.618	4.721	5.208	7.34
2.585	4.345	6.458	4.187	3.018	3.792	3.32	8.447
3.372	2.752	14.419	3.572	2.374	2.792	2.888	6.979
3.938	3.285	6.173	3.127	4.724	5.591	6.185	3.051
3.105	3.467	5.424	2.91	3.239	5.323	4.264	5.397
3.718	3.314	10.175	4.142	4.015	4.946	4.661	3.682
2.339	3.366	8.019	4.536	2.831	3.893	4.156	5.079
3.152	5.769	10.24	4.229	2.248	4.09	4.145	5.745
3.288	2.145	9.579	4.184	3.092	3.098	4.31	8.558
3.549	3.942	11.053	3.927	3.531	3.069	4.45	5.016
3.437	4.412	28.207	2.863	3.867	3.871	4.113	3.51
4.169	3.294	4.065	4.052	2.964	4.954	3.135	6.949
3.809	2.789	3.522	3	2.504	3.255	2.392	9.591
3.162	3.195	11.595	3.412	2.302	3.691	1.859	5.779
4.375	5.358	3.625	3.119	2.165	3.178	3.446	3.839
2.528	5.461	3.153	2.998	3.091	3.469	5.278	7.04
2.27	3.509	7.434	4.954	2.831	4.91	7.239	4.329
2.345	3.713	2.645	6.052	5.222	5.722	1.974	4.623
2.128	4.282	3.31	3.14	4.073	2.138	3.035	3.709
2.37	3.075	8.151	3.399	4.501	3.627	8.237	4.316
3.046	3.095	3.286	2.353	3.799	3.929	3.431	4.59
2.502	3.408	6.482	2.243	2.707	3.046	7.747	6.616
4.51	4.427	3.638	2.607	3.775	5.308	7.865	7.22
2.516	3.979	5.627	2.6	5.813	2.934	5.079	5.184
4.013	2.85	4.785	2.556	3.687	5.052	2.624	5.217
3.847	3.413	3.733	3.787	3.351	2.738	2.868	3.985
2.985	1.651	4.137	3.099	2.961	4.716	1.935	4.611
2.282	4.374	2.92	3.851	3.827	3.178	5.726	2.513
3.161	4.195	2.811	2.532	4.366	5.473	6.105	2.488
2.139	3.866	3.636	3.799	4.617	3.126	3.103	5.779
2.98	2.38	2.943	2.7	4.081	4.677	5.275	3.409
3.037	4.904	2.762	2.522	3.801	3.537	3.186	3.542
2.299	3.355	2.468	4.371	2.456	2.965	4.122	14.671
2.755	3.572	2.219	3.254	7.901	3.012	9.665	5.866
3.227	3.415	8.922	3.323	3.189	2.746	8.597	2.592
2.555	4.187	5.938	2.838	5.216	2.761	7.964	4.585
2.362	3.935	3.847	2.287	2.784	3.353	4.975	5.982
3.591	4.071	18.02	3.718	3.45	5.673	3.553	6.708
2.207	4.154	3.342	3.106	3.802	4.025	5.977	5.241
3.333	5.327	2.396	2.693	2.815	7.06	6.891	4.382
5.269	3.937	6.707	2.5	2.276	2.76	7.682	6.224
2.823	3.078	3.696	3.007	2.478	3.942	5.775	6.512
2.715	5.119	3.501	3.231	3.517	3.649	4.714	6.279
4.483	4.936	9.34	5.448	2.904	5.433	8.499	4.305
3.597	3.825	3.617	2.274	3.336	4.048	5.384	6.113
2.752	2.446	8.578	3.636	4.165	2.999	6.799	7.193
2.166	2.95	2.421	11.584	3.352	3.021	2.676	7.33
3.6	5.135	2.416	3.484	3.985	3.689	8.118	3.936
3.776	4.55	4.02	3.058	3.962	2.437	11.166	4.529
2.584	4.038	12.455	3.145	2.772	2.732	3.026	5.483
4.378	3.74	4.284	2.353	2.752	2.567	3.751	5.208
2.868	3.156	3.634	2.658	4.1	2.483	3.767	3.547
4.079	2.214	3.741	4.027	2.731	4.665	6.637	3.658
3.067	6.105	2.005	2.746	2.199	3.243	5.555	4.939
4.492	2.398	4.625	2.297	2.375	3.707	3.786	5.246
3.114	2.387	2.543	3.394	2.491	3.021	3.779	4.671
2.978	5.848	2.08	2.748	3.874	3.341	7.929	4.714
3.224	3.048	3.073	2.829	2.777	4.094	3.261	4.455
2.932	3.67	3.47	9.6	2.12	2.759	3.897	4.162
3.054	3.423	2.751	2.671	4.845	3.105	2.998	4.164
2.347	2.776	3.174	2.479	4.025	4.186	3.598	4.22
3.255	2.208	4.362	3.225	4.451	4.302	4.075	6.71
3.354	2.716	3.321	4.088	3.908	2.645	7.098	6.622
3.614	3.549	3.439	4.484	2.806	3.392	3.457	5.727
2.117	2.665	2.957	3.153	4.83	5.779	3.332	6.147
2.425	3.683	2.598	2.986	2.962	4.448	8.126	2.261
3.473	5.222	10.596	10.828	2.51	3.489	4.871	3.455
2.932	2.313	5.004	3.179	2.715	3.53	4.161	5.937
1.86	2.51	4.002	2.912	2.61	2.859	3.093	7.354
3.712	2.387	2.464	3.364	2.537	3.072	2.977	4.702
4.717	2.461	2.4	5.081	5.129	3.285	4.233	6.078
3.368	2.455	7.574	2.065	3.023	3.879	6.82	6.633
4.969	4.688	7.075	2.772	2.688	4.998	6.857	11.183
2.766	6.056	14.177	3.931	2.932	5.203	6.941	5.528
3.506	2.109	10.439	3.913	3.441	3.577	9.505	3.676
3.223	2.598	2.338	2.786	4.595	3.47	6.892	3.754
3.731	3.619	2.434	2.679	3.972	4.256	10.104	8.534
2.372	2.249	7.32	2.738	4.081	2.93	2.706	5.381
2.297	4.722	8.051	3.028	3.974	2.95	6.094	4.42
2.844	3.864	4.032	3.085	3.159	2.722	9.598	3.998
2.786	3.423	64.635	2.475	2.895	4.282	7.215	6.023
3.719	3.063	3.06	3.587	4.263	2.848	5.173	3.408
2.651	3.146	11.913	2.661	4.359	2.618	4.966	4.007
3.022	4.963	3.318	2.402	4.158	3.337	2.798	17.345
3.238	6.237	3.32	2.382	3.184	3.284	4.832	2.76
2.918	3.345	2.998	2.988	3.278	2.627	4.771	3.897
3.06	2.851	3.797	4.767	3.683	2.867	8.064	3.882
1.984	4.12	10.879	2.843	3.075	2.699	5.401	3.668
2.967	3.34	12.983	3.781	2.617	2.505	6.199	2.787
2.215	3.584	10.479	4.425	2.713	4.526	7.55	2.721
3.542	4.019	3.876	2.817	3.858	3.33	5.275	3.115
2.114	5.345	2.939	4.376	3.094	2.899	3.519	3.196
2.388	4.356	4.211	2.858	2.91	4.905	20.758	3.866
2.644	3.275	3.636	3.451	4.299	5.412	20.446	3.185
14.091	4.04	4.768	3.904	3.271	2.618	9.095	3.286
3.024	2.691	2.528	3.631	3.301	3.709	4.435	4.253
2.59	2.325	3.911	2.438	2.961	4.554	5.376	4.03
2.92	1.829	2.331	3.325	5.324	5.258	4.201	6.093
6.768	2.289	3.331	2.31	2.409	2.888	6.481	14.484
3.299	2.142	2.999	2.335	2.842	2.523	7.854	2.714
4.333	2.185	6.428	2.24	8.179	4.976	3.24	3.834
2.982	3.027	16.656	2.503	2.455	2.418	8.212	5.512
1.843	2.631	2.346	4.344	3.605	3.891	6.399	6.047
11.33	2.97	2.003	2.325	4.229	4.665	5.358	9.918
7.054	2.72	1.901	5.094	4.817	4.872	4.521	4.674
3.262	2.917	4.352	3.374	3.234	3.418	6.05	4.521
3.397	2.117	5.627	3.591	3.402	3.903	3.705	2.733
2.946	2.386	2.53	2.892	3.814	4.028	8.533	3.088
3.103	2.557	4.834	1.847	2.248	3.181	8.53	5.076
5.241	2.391	13.733	2.683	3.303	2.39	4.668	4.75
4.086	2.091	3.526	3.769	3.376	3.969	6.091	6.47
3.623	2.149	2.955	3.079	2.753	3.564	5.693	4.299
3.281	3.553	3.553	5.336	3.409	2.515	3.784	6.135
2.707	2.942	4.248	2.632	3.424	5.475	4.098	3.216
3.141	3.517	3.786	3.16	2.894	4.049	15.914	8.056
1.837	3.426	3.08	3.409	4.082	3.717	5.245	3.629
3.331	4.119	5.478	2.477	5.295	4.85	6.421	5.032
2.002	3.126	4.956	2.656	4.767	4.192	7.403	4.402
5.232	2.146	4.562	3.051	4.527	4.681	5.682	4.247
2.846	2.184	5.758	3.034	3.214	3.784	7.607	3.718
3.826	6.174	2.066	3.239	3.58	3.769	7.641	4.612
6.404	2.971	3.979	4.731	2.731	4.037	6.936	16.108
2.802	2.823	5.028	2.56	3.296	4.876	3.501	4.007
3.254	3.375	5.549	2.637	2.675	1.74	7.914	7.082
3.067	3.794	3.141	3.847	3.001	1.855	5.312	4.783
4.185	4.864	3.246	2.676	4.327	2.099	6.845	7.743
2.461	4.218	6.296	3.973	6.24	3.312	5.533	2.254
3.271	5.675	5.551	2.939	2.808	2.858	33.971	2.466
3.076	5.013	4.837	4.156	3.757	3.331	6.806	3.509
3.649	4.619	5.748	3.556	3.202	2.785	11.328	3.953
3.125	2.826	7.743	2.475	3.535	4.635	16.962	5.065
3.084	5.955	30.924	2.883	3.143	3.876	5.569	5.409
4.122	3.772	32.323	3.179	3.455	3.8	10.617	4.199
3.63	3.125	3.62	3.594	3.791	4.671	9.638	4.128
2.73	3.559	3.889	2.181	1.803	3.973	3.642	6.838
2.086	3.593	38.535	2.472	3.875	3.325	3.87	2.518
3.888	3.92	3.084	1.919	3.982	2.993	4.129	6.322
2.784	3.044	3.371	1.641	2.8	4.498	5.67	5.663
2.488	3.436	5.156	2.176	4.33	4.693	4.571	5.177
2.522	4.16	4.808	4.025	2.282	4.063	19.022	3.2
2.179	7.3	22.598	1.988	2.28	4.084	5.412	5.826
2.384	2.746	27.588	2.228	3.102	2.587	5.434	4.243
3.863	2.525	5.764	2.332	2.861	2.562	5.343	2.575
3.475	6.052	6.385	3.715	2.343	3.631	8.625	3.861
2.975	4.424	26.976	3.67	2.763	3.946	6.847	4.568
3.335	4.603	5.446	2.011	2.914	4.09	9.329	7.025
2.58	3.408	5.173	1.775	2.032	3.636	8.222	5.586
3.015	3.297	14.028	2.104	2.189	2.412	8.859	7.045
2.924	2.314	7.472	3.139	3.275	3.037	3.66	7.112
2.72	2.195	6.076	4.086	1.579	4.903	8.604	5.763
3.016	3.518	3.627	2.69	1.77	4.497	6.647	4.826
3.996	3.529	15.677	4.491	1.978	3.957	9.132	4.213
2.165	1.906	5.752	3.365	1.845	2.947	10.329	3.813
4.786	2.57	6.018	4.09	6.294	3.956	9.66	4.312
3.615	4.109	5.102	3.271	3.078	2.892	4.941	4.661
3.029	2.963	5.313	2.507	3.741	3.652	5.171	5.007
3.767	3.168	41.798	2.211	4.435	3.272	19.39	4.456
3.293	2.125	4.717	3.602	3.681	3.996	6.68	5.269
3.442	2.101	5.02	4.023	4.222	2.767	5.344	6.461
4.815	2.503	3.884	4.539	2.279	2.861	5.753	2.693
2.456	2.71	11.179	2.948	2.537	3.493	1.857	2.821
2.691	3.019	3.549	4.065	4.44	3.515	2.042	3.808
4.425	3.204	3.012	3.415	2.003	3.195	6.054	3.952
3.431	3.346	18.965	4.249	2.257	3.755	13.574	3.212
3.146	3.47	8.751	3.107	4.7	2.622	5.409	3.016
2.469	2.6	4.418	3.233	3.565	2.54	6.092	4.047
2.119	3.185	4.997	3.317	3.557	2.908	8.951	3.624
2.621	3.325	31.208	3.978	4.051	3.069	5.924	4.806
3.304	3.627	10.287	4.347	3.46	4.796	3.82	5.123
2.506	2.602	3.249	2.378	4.465	3.502	8.414	5.386
2.759	3.132	4.275	2.308	4.563	4.087	7.559	5.839
1.705	3.026	4.666	2.074	7.417	3.624	4.783	4.701
3.714	2.597	10.93	2.513	3.262	2.841	5.126	8.258
3.054	3.834	10.547	2.201	3.459	2.459	6.895	8.347
2.418	4.307	21.461	3.368	4.101	3.045	3.898	4.466
3.325	3.192	26.044	2.25	2.898	4.666	5.016	6.325
2.021	3.241	7.602	2.415	4.105	5.136	6.108	14.374
4.619	2.829	9.932	3.863	4.016	4.171	6.705	5.345
4.93	3.002	32.325	3.612	2.358	4.572	30.321	7.539
2.625	3.875	3.618	3.999	2.861	4.816	7.369	5.269
2.635	3.286	3.904	5.493	4.875	3.486	7.982	6.661
2.103	4.713	38.527	7.505	2.765	4.007	10.294	4.465
3.061	2.821	3.506	2.837	3.355	4.854	28.679	6.497
2.058	3.083	14.843	1.947	3.425	5.022	6.834	4.185
2.14	3.343	5.961	2.239	3.421	6.838	4.548	4.199
2.594	3.247	12.319	5.016	3.836	4.465	5.341	3.58
1.952	3.535	7.652	2.758	2.759	3.227	3.26	4.837
3.641	3.764	23.621	2.747	3.21	4.448	7.49	4.503
2.199	3.052	6.949	4.643	3.599	4.229	2.58	4.075
2.61	3.087	6.388	4.443	2.686	6.176	5.633	3.266
2.069	2.81	7.852	2.002	4.995	7.449	4.821	3.511
2.741	4.194	7.831	2.321	3.14	4.314	5.528	3.613
2.763	4.809	7.185	5.944	2.929	3.888	3.727	3.33
2.437	4.102	10.937	2.58	3.029	4.411	3.507	4.525
1.863	3.734	12.327	3.145	3.843	3.344	6.847	4.041
1.643	3.382	38.97	2.426	4.098	3.228	6.971	4.153
3.118	4.364	8.778	3.898	3.849	4.566	4.184	6.307
2.736	2.611	6.513	2.777	2.218	4.081	4.236	5.886
2.871	3.579	6.001	3.727	3.647	4.346	4.951	5.324
2.096	1.959	6.249	2.354	3.056	4.472	5.224	6.406
2.294	1.895	17.251	4.001	4.337	3.76	3.021	4.764
2.367	4.442	6.943	2.374	4.031	3.042	3.273	8.922
1.896	3.83	6.348	5.423	2.412	3.373	2.945	5.019
3.529	2.77	3.522	2.62	2.583	3.055	3.077	7.332
3.351	2.945	3.725	3.524	3.01	3.609	4.708	3.919
2.577	2.349	9.294	2.797	2.993	2.327	3.263	4.035
3.613	2.555	3.266	3.457	2.537	2.681	3.928	4.039
3.114	5.271	47.43	2.422	2.142	4.512	4.322	3.986
2.406	3.775	8.512	2.812	2.516	3.972	5.363	3.945
2.578	3.6	10.549	2.945	3.75	4.299	7.536	3.598
2.379	4.268	9.893	3.849	3.24	2.825	17.127	3.78
2.328	4.21	9.281	2.907	4.054	3.574	2.342	4.349
2.682	2.97	5.961	4.614	4.081	2.898	4.328	4.285
2.881	3.103	5.965	2.902	2.394	3.427	9.592	5.34
3.792	3.027	2.559	3.563	5.07	2.895	6.374	5.889
2.365	3.514	2.252	3.405	5.611	3.512	3.715	4.128
3.58	2.729	2.315	4.195	6.121	4.627	10.296	4.693
3.15	2.538	2.712	2.566	2.628	3.212	8.617	4.266
3.378	2.411	4.983	2.113	5.202	3.299	3.27	4.23
1.971	2.512	4.04	2.394	2.601	2.52	5.617	4.155
2.465	4.636	4.759	2.682	3.663	2.815	6.012	4.191
3.137	5.273	4.621	2.359	4.542	4.935	6.468	4.408
3.89	6.287	8.05	2.426	2.795	5.71	5.499	4.104
4.099	3.684	6.366	2.941	7.172	5.037	6.905	5.524
2.695	5.085	7.757	2.558	5.437	5.206	6.917	5.675
4.723	4.368	3.419	2.597	3.41	3.063	4.332	3.8
2.026	4.048	3.901	2.814	4.63	4.473	5.001	4.261
3.262	3.937	3.508	2.987	3.921	4.678	5.182	4.02
3.779	2.895	3.602	3.461	5.841	2.353	3.737	4.172
4.178	2.753	5.94	3.379	3.039	2.825	3.503	7.926
4.485	2.514	5.403	3.126	2.347	2.943	4.865	10.136
2.878	4.418	4.863	2.811	2.311	2.914	5.52	6.307
2.679	2.35	2.936	3.406	5.091	2.962	2.218	5.396
4.35	4.977	2.343	2.706	4.41	3.511	8.613	8.294
3.568	4.832	7.228	2.998	5.039	2.519	3.857	4.874
2.155	2.787	5.371	4.12	2.966	2.301	4.231	6.527
2.458	6.02	4.904	3.372	3.844	2.413	3.406	3.246
2.192	3.893	39.104	2.505	3.397	2.307	4.847	4.556
4.305	4.407	9.675	3.015	4.785	4.116	7.7	4.274
3.69	5.864	8.62	3.357	5.08	4.377	5.998	4.9
2.142	4.125	14.522	2.605	1.511	5.349	4.105	4.931
3.688	2.378	19.704	4.092	3.717	3.927	7.357	5.103
3.079	5.194	26.442	3.331	3.595	3.031	2.525	4.872
2.606	5.124	33.608	3.753	3.211	3.853	3.981	4.61
4.128	4.068	12.636	4.966	4.5	3.665	6.619	3.67
3.658	4.871	12.565	2.928	4.087	3.009	5.092	3.82
2.71	3.74	20.957	2.346	3.229	2.829	3.937	3.017
2.647	3.919	9.923	2.86	3.569	3.463	6.518	3.28
2.696	3.897	5.315	3.578	3.949	11.378	1.883	2.759
2.759	2.631	4.565	3.628	5.463	4.821	1.986	2.942
2.076	2.654	7.288	2.002	4.065	4.486	9.761	4.461
2.914	2.348	6.306	3.209	2.16	2.95	7.38	4.667
2.008	2.245	26.821	2.448	2.385	2.969	6.568	2.25
2.413	2.647	15.687	2.136	3.135	3.126	20.791	2.618
3.885	2.944	5.688	2.632	4.05		11.379	2.991
2.853	2.844	2.509	3.053	2.817		5.419
3.143	3.636	3.972	3.426	3.069		17.721
2.196	4.302	2.64	3.871	2.389		8.253
3.839	3.524	27.587	5.208	2.416		5.211
1.979	3.649	6.957	2.738	2.51		5.16
3.031	3.433	4.016	2.69	3.188		3.29
2.045	4.146	16.278	3.65	3.342		6.83
4.029	3.867	8.768	3.115	3.096		2.541
2.083	3.855	20.716	4.221	6.532		3.311
2.879	3.932	44.561	3.099	3.579		7.045
3.538	3.625	32.897	4.096	3.606		7.398
2.044	3.482	36.559	2.592	3.578		6.674
7.609	3.52	3.578	4.048			3.078
3.343	4.943	13.532				5.631
2.803	3.356	3.995				5.234
2.099	2.656	21.768				3.171
2.675	4.654	3.548				3.299
3.131	2.857	12.359				5.607
2.227	4.182	5.219				5.076
2.643	2.615	4.744				6.087
2.589	2.582	11.992				5.982
2.706	2.968	5.712
2.261	2.025	3.303
3.022	2.253	10.084
2.509	3.399	29.721
3.074	3.647	2.719
2.756	2.071	8.911
2.768	2.437	7.76
2.357	2.862	6.466
3.382	2.53	8.711
2.676	2.654
9.694	2.211
3.868	2.915
2.673	3.634
2.518	3.682
2.356	2.366
4.505	2.702
2.865	3.281
2.291	2.909
4.159	3.316
3.85	3.054
6.553	1.966
2.935
14.618
4.796
3.351
4.525

## Sheet: Fig. S6e
Time (hour)	Vector	Vector, 0.05 μg/mL aTc	Vector-sgRNA	Vector-sgRNA, 0.05 μg/mL aTc
0	0.047	0.047	0.049	0.049
1	0.12	0.103	0.139	0.104
2	0.286	0.212	0.286	0.204
3	0.649	0.484	0.655	0.491
4	1.292	0.865	1.236	0.685
5	1.932	1.44	1.904	0.982
6	2.172	2.096	2.06	1.108
7	2.472	2.284	2.356	0.856
8	2.476	2.504	2.532	0.744

## Sheet: RT-PCR
				Fig. S7b					replicate 1		replicate 2		replicate 3		replicate 1	replicate 2	replicate 3
							Pairing	Treatment	Mean Cp (ftsB)	Mean Cp (cysG)	Mean Cp (ftsB)	Mean Cp (cysG)	Mean Cp (ftsB)	Mean Cp (cysG)	ftsB/CysG 1	ftsB/CysG 2	ftsB/CysG 3	Normalized 1	Normalized 2	Normalized 3
						Control	-, -	0.4% Glc	22.71	29.5533	21.65	28.39	22.64	28.7567	114.828	106.891	69.3905	1	1	1
								Nil	24.0167	31.1667	23.38	29.9567	23.8633	31.0067	142.025	95.4496	141.37	1	1	1
								15 µM IPTG	23.98	30.7033	23.3233	30.1467	24.5533	31.3633	105.664	113.247	112.206	1	1	1
						KD	KD, -	0.4% Glc	29.7	30.5333	28.5667	29.73	29.45	29.6567	1.7818	2.23974	1.15402	0.0155171	0.0209535	0.0166308
								Nil	29.4533	31.4133	28.2033	30.97	28.5033	29.89	3.89062	6.80534	2.61474	0.0273939	0.0712977	0.0184957
								15 µM IPTG	29.58	31.28	28.53	30.9767	28.9367	30.1233	3.24901	5.45155	2.27626	0.135488	0.0481384	0.0202865
						Complement	KD, ftsB WT	0.4% Glc	23.79	31.54	22.8467	30.6967	23.7933	31.0233	215.269	230.72	150.123	7.4859	2.15846	2.16345
								Nil	23.3367	31.9067	22.6933	30.4333	23.3233	30.94	380.038	213.783	196.266	2.67586	2.23974	1.38831
								15 µM IPTG	18.2667	30.88	17.66	29.9733	18.41	30.3933	6266.02	5089.59	4048.95	59.3016	44.9422	36.0851
				Fig. S7e				replicate 1		replicate 2		replicate 3		replicate 1	replicate 2	replicate 3
						Pairing	Treatment	Mean Cp (ftsB)	Mean Cp (cysG)	Mean Cp (ftsB)	Mean Cp (cysG)	Mean Cp (ftsB)	Mean Cp (cysG)	ftsB/CysG 1	ftsB/CysG 2	ftsB/CysG 3	Normalized 1	Normalized 2	Normalized 3
						KD, ftsB WT	Nil	23.3367	31.9067	22.6933	30.4333	23.3233	30.94	380.038	213.783	196.266	1	1	1
						KD, ftsB Q16A	Nil	22.7667	30.78	22.8767	31.0867	23.0933	30.7467	258.377	296.112	201.318	0.679871	1.38511	1.02574
						KD, ftsB W20A	Nil	22.6133	30.67	23.19	31.28	22.9733	30.9033	266.255	272.479	243.875	0.700602	1.27456	1.24258
						KD, ftsB Q16A W20A	Nil	23.25	30.5433	22.9967	30.56	22.9567	30.7533	156.86	189.143	222.347	0.412748	0.884745	1.13288
						KD, ftsB E56A	Nil	22.9733	30.1433	23.0733	30.51	22.89	30.5667	144.007	173.245	204.601	0.378929	0.810378	1.04247
						KD, ftsB D59H	Nil	23.8533	31.56	23.9033	31.4567	23.8233	31.91	208.9	187.836	271.85	0.549681	0.878633	1.38511
						KD, ftsB R72A	Nil	25.7333	31.54	25.2733	31.6933	25.2467	31.08	55.9733	85.6274	57.0175	0.147283	0.400535	0.290511
				Fig. S6c				replicate 1		replicate 2		replicate 3		replicate 1	replicate 2	replicate 3
								Mean Cp (ftsB)	Mean Cp (cysG)	Mean Cp (ftsB)	Mean Cp (cysG)	Mean Cp (ftsB)	Mean Cp (cysG)	ftsB/cysG	ftsB/cysG	ftsB/cysG	Normalized 1	Normalized 2	Normalized 3
							control	22.9467	28.17	23.4111	28.9189	23.5744	29.0622	37.3577	45.4995	44.8731	1	1	1
							KD	28.3256	27.6922	28.6344	28.7911	28.86	29.0978	0.644685	1.11471	1.17917	0.0172571	0.0244994	0.026278
								Mean Cp (ispD)	Mean Cp (cysG)	Mean Cp (ispD)	Mean Cp (cysG)	Mean Cp (ispD)	Mean Cp (cysG)	ispD/cysG	ispD/cysG	ispD/cysG	Normalized 1	Normalized 2	Normalized 3
							control	29.3833	28.17	30.5578	28.9189	29.9233	29.0622	0.431271	0.321104	0.550528	1	1	1
							KD	32.8856	27.6922	33.9056	28.7911	33.8233	29.0978	0.0273307	0.0288668	0.0377978	0.0633725	0.0898987	0.0686572
								Mean Cp (ispF)	Mean Cp (cysG)	Mean Cp (ispF)	Mean Cp (cysG)	Mean Cp (ispF)	Mean Cp (cysG)	ispF/cysG	ispF/cysG	ispF/cysG	Normalized 1	Normalized 2	Normalized 3
							control	23.4922	28.17	23.6567	28.9189	23.5811	29.0622	25.5948	38.3784	44.6662	1	1	1
							KD	27.0622	27.6922	27.18	28.7911	27.2144	29.0978	1.54756	3.05487	3.68926	0.0604641	0.0795987	0.0825964

## Sheet: Fig. 3d
	WT				248W		196			117			86			82			72
ftsQ	25598.5	22210.4	24713.5	1218.55	1155.23	8195.27	25898.3	16580.3	21388.4	10663.6	6662.72	17188.5	26047.5	20584.9	16166	12430.9	8155.77	18635.2	1292.5	1453.7	10105
	3768.81		650.234		1457.46	1095.53	2663	630.698	474.577			879.477	5690.05	393.749		1102.82	1299.67	644.284	497.627	1145.81
Sum Q	29367.3	22210.4	25363.7	1218.55	2612.69	9290.8	28561.3	17211	21863	10663.6	6662.72	18067.9	31737.5	20978.6	16166	13533.8	9455.44	19279.5	1790.12	2599.51	10105
ftsBL	2217.79	29750.3	2455.95	18211.9	13236	1197.74	27198.4	4398.78	2964.26	13385.9	1107.22	3629.72	30910.9	36100.9	14541.9	25230.3	1461.05	2396.4	22536.7	14805.6	24813.7
	28341		22989		4029.12	18546.7		21705.5	21794.1	2568.62	10182.5	20915.2	650.698	1622.31	1169.1		17681.4	18304.3	3897.4	2539.28	5511.91
			1045.65		4273.88	3911.85		1724.5	1485.01		424.577	2457.2		321.841	2099.3			1577.69		2310.67
								1789.43			1980.03
sumBL	30558.8	29750.3	26490.6	18211.9	21539	23656.2	27198.4	29618.2	26243.4	15954.5	13694.3	27002.1	31561.6	38045	17810.4	25230.3	19142.5	22278.4	26434.1	19655.5	30325.6
	Replicate 1	Replicate 2	Replicate 3	Replicate 1	Replicate 2	Replicate 3	Replicate 1	Replicate 2	Replicate 3	Replicate 1	Replicate 2	Replicate 3	Replicate 1	Replicate 2	Replicate 3	Replicate 1	Replicate 2	Replicate 3	Replicate 1	Replicate 2	Replicate 3
Q/BL	0.96101	0.74656	0.95746	0.0669095	0.1213	0.392742	1.05011	0.581096	0.833087	0.668376	0.486532	0.669131	1.00557	0.551415	0.907675	0.536409	0.493951	0.86539	0.0677202	0.132253	0.333217
percent	96.101	74.656	95.746	6.69095	12.13	39.2742	105.011	58.1096	83.3087	66.8376	48.6532	66.9131	100.557	55.1415	90.7675	53.6409	49.3951	86.539	6.77202	13.2253	33.3217
Average	88.8343			19.3651			82.1431			60.8013			82.1554			63.1917			17.773
	WT				248W		196			117			86			82			72
normalize	108.185	84.0437	107.786	7.53231	13.6554	44.2128	118.216	65.4167	93.7844	75.2421	54.7712	75.3271	113.202	62.0753	102.181	60.3861	55.6063	97.4209	7.62357	14.8884	37.5118

## Sheet: Fig. S4f-SEC
Volume	FtsBLQT37W	FtsBLQT33A	FtsBQ16A.W20ALQ	FtsBLQwt
8	-0.08	-2.65214	0.26	0.878211
8.01	-0.08	-2.65441	0.18	0.88583
8.02	-0.08	-2.65603	0.1	0.893038
8.03	-0.08	-2.6583	0.02	0.900246
8.04	-0.08	-2.65986	-0.04	0.906427
8.05	-0.07	-2.66147	-0.11	0.914062
8.06	-0.07	-2.66381	-0.19	0.92247
8.07	-0.07	-2.66609	-0.25	0.929678
8.08	-0.06	-2.6677	-0.32	0.937043
8.09	-0.06	-2.66999	-0.39	0.944847
8.1	-0.06	-2.67081	-0.45	0.953251
8.11	-0.06	-2.67388	-0.51	0.961511
8.12	-0.05	-2.67544	-0.57	0.969919
8.13	-0.05	-2.67699	-0.63	0.978927
8.14	-0.04	-2.67855	-0.69	0.987935
8.15	-0.04	-2.67936	-0.75	0.996943
8.16	-0.03	-2.68167	-0.81	1.00595
8.17	-0.03	-2.68322	-0.87	1.01496
8.18	-0.02	-2.68398	-0.92	1.02457
8.19	-0.02	-2.684	-0.97	1.03417
8.2	-0.01	-2.68556	-1.02	1.04378
8.21	0	-2.68633	-1.07	1.05279
8.22	0.01	-2.68709	-1.12	1.0636
8.23	0.01	-2.68631	-1.17	1.07381
8.24	0.02	-2.68555	-1.22	1.08461
8.25	0.03	-2.68632	-1.27	1.09593
8.26	0.04	-2.68554	-1.32	1.10735
8.27	0.05	-2.68554	-1.36	1.11884
8.28	0.06	-2.68399	-1.4	1.13077
8.29	0.07	-2.68243	-1.45	1.14165
8.3	0.09	-2.68009	-1.49	1.15366
8.31	0.1	-2.67853	-1.54	1.16621
8.32	0.12	-2.67698	-1.58	1.17882
8.33	0.13	-2.67542	-1.63	1.19209
8.34	0.15	-2.67386	-1.67	1.20584
8.35	0.17	-2.67152	-1.71	1.21905
8.36	0.19	-2.66919	-1.74	1.23167
8.37	0.21	-2.6661	-1.78	1.24428
8.38	0.23	-2.66373	-1.82	1.25809
8.39	0.25	-2.66139	-1.86	1.2725
8.4	0.27	-2.65984	-1.9	1.28691
8.41	0.29	-2.65676	-1.94	1.30193
8.42	0.31	-2.65438	-1.98	1.31694
8.43	0.33	-2.65205	-2.01	1.33135
8.44	0.36	-2.6482	-2.04	1.34636
8.45	0.38	-2.64508	-2.08	1.35958
8.46	0.4	-2.64124	-2.11	1.37579
8.47	0.43	-2.63735	-2.14	1.392
8.48	0.45	-2.63418	-2.18	1.40761
8.49	0.48	-2.63106	-2.21	1.42322
8.5	0.5	-2.62723	-2.24	1.43884
8.51	0.53	-2.62405	-2.27	1.45445
8.52	0.55	-2.62023	-2.3	1.46766
8.53	0.58	-2.61634	-2.33	1.48207
8.54	0.6	-2.61244	-2.36	1.49768
8.55	0.63	-2.60925	-2.39	1.5127
8.56	0.65	-2.60614	-2.42	1.52771
8.57	0.67	-2.6038	-2.45	1.54212
8.58	0.69	-2.60147	-2.47	1.55653
8.59	0.72	-2.59914	-2.5	1.57034
8.6	0.74	-2.59602	-2.53	1.58416
8.61	0.77	-2.59369	-2.55	1.59551
8.62	0.79	-2.59057	-2.58	1.60758
8.63	0.81	-2.58892	-2.61	1.62019
8.64	0.84	-2.58882	-2.63	1.6322
8.65	0.86	-2.58882	-2.66	1.64354
8.66	0.88	-2.59027	-2.68	1.65443
8.67	0.9	-2.5925	-2.71	1.66456
8.68	0.93	-2.59484	-2.73	1.67348
8.69	0.96	-2.59573	-2.75	1.68198
8.7	0.98	-2.5965	-2.78	1.69098
8.71	1.01	-2.59728	-2.8	1.6993
8.72	1.04	-2.5974	-2.82	1.7072
8.73	1.06	-2.59805	-2.85	1.7155
8.74	1.09	-2.59883	-2.87	1.72271
8.75	1.12	-2.59831	-2.89	1.72942
8.76	1.16	-2.59533	-2.91	1.73592
8.77	1.19	-2.59221	-2.93	1.74132
8.78	1.23	-2.58703	-2.95	1.746
8.79	1.26	-2.57797	-2.97	1.75033
8.8	1.3	-2.56374	-2.99	1.75453
8.81	1.34	-2.54753	-3.01	1.75874
8.82	1.38	-2.53181	-3.02	1.76174
8.83	1.41	-2.51983	-3.04	1.76474
8.84	1.46	-2.50941	-3.05	1.767
8.85	1.5	-2.49804	-3.07	1.7682
8.86	1.55	-2.489	-3.08	1.7694
8.87	1.6	-2.48121	-3.1	1.7712
8.88	1.64	-2.47404	-3.11	1.7718
8.89	1.69	-2.4692	-3.12	1.7724
8.9	1.74	-2.46453	-3.14	1.773
8.91	1.79	-2.46601	-3.15	1.773
8.92	1.85	-2.47051	-3.16	1.7724
8.93	1.91	-2.47993	-3.17	1.7712
8.94	1.97	-2.48807	-3.18	1.7706
8.95	2.03	-2.49527	-3.19	1.7694
8.96	2.1	-2.5009	-3.2	1.7688
8.97	2.17	-2.50694	-3.21	1.7682
8.98	2.24	-2.51122	-3.22	1.7676
8.99	2.31	-2.51511	-3.23	1.7664
9	2.4	-2.51823	-3.24	1.7652
9.01	2.49	-2.52056	-3.24	1.7652
9.02	2.58	-2.52232	-3.25	1.7658
9.03	2.69	-2.52445	-3.26	1.7664
9.04	2.81	-2.52756	-3.26	1.7676
9.05	2.9	-2.5299	-3.27	1.7694
9.06	2.97	-2.53167	-3.28	1.7712
9.07	3.03	-2.53379	-3.28	1.77324
9.08	3.06	-2.53612	-3.29	1.7754
9.09	3.1	-2.5379	-3.29	1.77805
9.1	3.17	-2.53868	-3.29	1.78165
9.11	3.27	-2.54023	-3.3	1.78526
9.12	3.41	-2.54179	-3.3	1.79006
9.13	3.56	-2.54335	-3.3	1.79513
9.14	3.73	-2.54413	-3.31	1.80087
9.15	3.91	-2.5449	-3.31	1.80714
9.16	4.12	-2.54514	-3.31	1.81375
9.17	4.37	-2.54646	-3.31	1.82036
9.18	4.68	-2.54724	-3.31	1.82817
9.19	5.02	-2.54748	-3.31	1.83718
9.2	5.4	-2.54801	-3.31	1.84738
9.21	5.83	-2.54826	-3.31	1.85819
9.22	6.36	-2.54826	-3.31	1.8684
9.23	6.9	-2.54826	-3.31	1.88011
9.24	7.46	-2.54826	-3.3	1.89242
9.25	8.07	-2.54826	-3.3	1.90382
9.26	8.72	-2.54826	-3.3	1.91555
9.27	9.43	-2.54877	-3.3	1.92936
9.28	10.22	-2.54904	-3.29	1.94317
9.29	11.07	-2.54853	-3.29	1.95699
9.3	11.95	-2.54876	-3.28	1.972
9.31	12.9	-2.54726	-3.28	1.98701
9.32	14	-2.5467	-3.27	2.00082
9.33	15.17	-2.5462	-3.27	2.01583
9.34	16.4	-2.54543	-3.26	2.03205
9.35	17.7	-2.54514	-3.25	2.04766
9.36	19.01	-2.54465	-3.25	2.06387
9.37	20.38	-2.54388	-3.24	2.08068
9.37	21.96	-2.5431	-3.23	2.09786
9.38	23.63	-2.54154	-3.22	2.11611
9.39	25.42	-2.53998	-3.21	2.13449
9.4	27.34	-2.53843	-3.2	2.15251
9.41	29.31	-2.5364	-3.18	2.16954
9.42	31.31	-2.53375	-3.17	2.18635
9.43	33.39	-2.53095	-3.16	2.20437
9.44	35.54	-2.5283	-3.14	2.22217
9.45	37.63	-2.52472	-3.13	2.24019
9.46	39.71	-2.52037	-3.11	2.2588
9.47	42.02	-2.51693	-3.09	2.27682
9.48	44.38	-2.51303	-3.07	2.29483
9.49	46.78	-2.50869	-3.05	2.31405
9.5	49.22	-2.50525	-3.03	2.33327
9.51	51.55	-2.50046	-3	2.35248
9.52	53.82	-2.49545	-2.97	2.3717
9.53	56.32	-2.49034	-2.95	2.39031
9.54	58.83	-2.48455	-2.91	2.40953
9.55	61.34	-2.47988	-2.88	2.42875
9.56	63.85	-2.474	-2.85	2.44796
9.57	66.35	-2.46777	-2.81	2.46613
9.58	68.88	-2.46196	-2.78	2.48339
9.59	71.47	-2.45488	-2.73	2.50096
9.6	73.99	-2.44788	-2.69	2.51823
9.61	76.29	-2.44009	-2.64	2.53504
9.62	78.48	-2.4323	-2.59	2.55126
9.63	80.85	-2.42571	-2.55	2.56654
9.64	83.19	-2.41788	-2.5	2.58082
9.65	85.51	-2.40894	-2.44	2.59643
9.66	87.78	-2.40116	-2.38	2.61144
9.67	90.02	-2.39259	-2.32	2.62645
9.68	92.13	-2.3848	-2.25	2.64038
9.69	94.11	-2.37702	-2.18	2.65408
9.7	96.26	-2.36923	-2.11	2.66789
9.71	98.39	-2.36066	-2.03	2.6817
9.72	100.48	-2.35288	-1.96	2.69431
9.73	102.56	-2.34509	-1.88	2.70582
9.74	104.61	-2.3373	-1.79	2.71774
9.75	106.65	-2.32952	-1.69	2.72923
9.76	108.67	-2.32173	-1.6	2.74064
9.77	110.67	-2.31394	-1.5	2.75205
9.78	112.63	-2.30616	-1.38	2.76226
9.79	114.65	-2.29837	-1.28	2.77247
9.8	116.67	-2.2898	-1.17	2.78207
9.81	118.7	-2.28124	-1.06	2.79168
9.82	120.74	-2.27267	-0.94	2.80189
9.83	122.79	-2.2641	-0.81	2.81035
9.84	124.87	-2.25554	-0.68	2.81991
9.85	126.88	-2.24662	-0.54	2.83071
9.86	128.79	-2.23762	-0.4	2.83972
9.87	130.92	-2.22984	-0.26	2.84873
9.88	133.07	-2.22092	-0.12	2.85834
9.89	135.25	-2.2108	0.03	2.86795
9.9	137.45	-2.20068	0.19	2.87575
9.91	139.68	-2.19133	0.36	2.88476
9.92	141.93	-2.18199	0.53	2.89496
9.93	144.14	-2.17186	0.71	2.90518
9.94	146.28	-2.16174	0.9	2.91539
9.95	148.65	-2.1524	1.09	2.92619
9.96	150.93	-2.1424	1.29	2.9364
9.97	153.22	-2.13105	1.49	2.94721
9.98	155.5	-2.11983	1.71	2.95862
9.99	157.77	-2.10768	1.93	2.97063
10	160.02	-2.09678	2.17	2.98205
10.01	162.19	-2.08557	2.41	2.99406
10.02	164.14	-2.07311	2.66	3.00785
10.03	166.28	-2.05957	2.91	3.02109
10.04	168.38	-2.04616	3.16	3.0355
10.05	170.42	-2.03387	3.45	3.04867
10.06	172.4	-2.01878	3.75	3.06012
10.07	174.31	-2.00243	4.06	3.07394
10.08	176.14	-1.98685	4.38	3.08775
10.09	177.84	-1.97099	4.71	3.10276
10.1	179.3	-1.95357	5.06	3.11723
10.11	180.85	-1.93623	5.43	3.13225
10.12	182.31	-1.91903	5.8	3.14773
10.13	183.71	-1.89957	6.17	3.16041
10.14	184.96	-1.87932	6.6	3.17482
10.15	186.04	-1.85802	7.03	3.18863
10.16	187	-1.83622	7.47	3.20244
10.17	187.81	-1.81337	7.93	3.21686
10.18	188.42	-1.79027	8.4	3.23127
10.19	188.99	-1.76716	8.88	3.24517
10.2	189.42	-1.74355	9.33	3.26009
10.21	189.71	-1.72019	9.86	3.2738
10.22	189.87	-1.69501	10.4	3.28592
10.23	189.89	-1.67036	10.96	3.29973
10.24	189.76	-1.64467	11.53	3.31414
10.25	189.51	-1.61844	12.12	3.32855
10.26	189.17	-1.59225	12.72	3.34296
10.27	188.66	-1.56675	13.34	3.35798
10.28	188.01	-1.54345	13.95	3.37299
10.29	187.24	-1.51697	14.53	3.38933
10.3	186.36	-1.49026	15.19	3.40601
10.31	185.34	-1.46223	15.87	3.42417
10.32	184.17	-1.43397	16.59	3.44338
10.33	182.9	-1.40461	17.31	3.46455
10.34	181.72	-1.37635	18.02	3.48737
10.35	180.29	-1.34676	18.71	3.51274
10.36	178.77	-1.31839	19.36	3.54113
10.37	177.16	-1.29127	20.1	3.57416
10.38	175.47	-1.25892	20.84	3.60676
10.39	173.71	-1.22324	21.6	3.64836
10.4	171.87	-1.1853	22.36	3.69555
10.41	170	-1.14673	23.13	3.75056
10.42	168.27	-1.10486	23.91	3.81338
10.43	166.28	-1.06067	24.69	3.88721
10.44	164.23	-1.01471	25.46	3.97289
10.45	162.14	-0.957677	26.18	4.05974
10.46	160.01	-0.892088	26.99	4.18125
10.47	157.84	-0.817568	27.81	4.32238
10.48	155.65	-0.73276	28.64	4.47917
10.49	153.44	-0.634183	29.48	4.6624
10.5	151.31	-0.519285	30.34	4.8753
10.51	149.09	-0.386327	31.23	5.12208
10.52	146.86	-0.237775	32.05	5.40672
10.53	144.63	-0.0803919	32.96	5.73256
10.54	142.4	0.121748	33.88	6.05683
10.55	140.18	0.357819	34.83	6.47786
10.56	137.98	0.631367	35.8	6.95959
10.57	135.8	0.949823	36.8	7.50731
10.58	133.67	1.33245	37.83	8.12981
10.59	131.8	1.75649	38.89	8.83454
10.6	129.73	2.18248	39.97	9.62908
10.61	127.67	2.72378	40.97	10.515
10.62	125.66	3.3389	42.15	11.3765
10.63	123.69	4.03652	43.37	12.4676
10.64	121.78	4.82517	44.65	13.6869
10.65	119.92	5.71545	45.97	15.0976
10.66	118.33	6.71213	47.36	16.6604
10.67	116.53	7.82404	48.8	18.3135
10.68	114.77	9.03072	50.24	20.1248
10.69	113.15	10.2365	51.82	22.0982
10.7	111.61	11.7282	53.47	23.964
10.71	110.14	13.3696	55.19	26.2575
10.72	108.75	15.1673	56.99	28.7464
10.73	107.43	17.1314	58.88	31.4231
10.74	106.19	19.2711	60.84	34.2918
10.75	105.17	21.5959	62.89	37.3381
10.76	104.1	24.0906	65	39.7916
10.77	103.09	26.6773	66.95	41.8737
10.78	102.17	29.5595	69.25	43.3512
10.79	101.32	32.6412	71.64	44.5578
10.8	100.55	35.928	74.13	45.4606
10.81	99.87	39.4185	76.7	46.5438
10.82	99.33	43.1127	79.36	48.0835
10.83	98.79	46.9989	82.07	50.029
10.84	98.32	51.0189	84.55	52.3299
10.85	97.93	54.7405	87.45	54.9551
10.86	97.58	59.1485	90.55	57.3376
10.87	97.3	63.7242	93.74	60.0726
10.88	97.1	68.4649	96.87	63.6967
10.89	96.95	73.3606	100.05	67.8982
10.9	96.85	78.3966	103.28	72.491
10.91	96.8	83.486	106.57	77.6686
10.92	96.78	88.0655	109.86	83.3472
10.93	96.8	93.6167	112.82	89.0959
10.94	96.84	99.2279	116.17	94.0165
10.95	96.91	104.665	119.57	99.3586
10.96	97	110.144	122.97	104.671
10.97	97.09	115.629	126.38	109.772
10.98	97.19	121.091	129.77	114.751
10.99	97.3	126.515	133.11	119.789
11	97.4	131.843	136.06	124.771
11.01	97.5	136.427	139.33	129.768
11.02	97.58	141.61	142.59	134.987
11.03	97.64	146.687	145.79	139.981
11.04	97.68	151.617	148.93	144.919
11.05	97.7	156.395	152.12	149.593
11.06	97.68	160.986	155.22	154.015
11.07	97.64	165.368	158.1	158.243
11.08	97.56	169.523	160.86	162.302
11.09	97.44	172.949	163.21	166.189
11.1	97.28	176.673	165.75	169.486
11.11	97.08	180.149	168.2	172.925
11.12	96.84	183.507	170.52	176.229
11.13	96.55	186.558	172.71	179.285
11.14	96.26	189.183	174.78	182.077
11.15	95.9	191.516	176.7	184.593
11.16	95.49	193.56	178.29	186.82
11.17	95.03	195.084	179.93	188.748
11.18	94.54	196.565	181.47	190.216
11.19	94	197.751	182.86	191.57
11.2	93.43	198.634	184.1	192.655
11.21	92.81	199.225	185.2	193.388
11.22	92.16	199.53	186.16	193.807
11.23	91.5	199.54	186.98	193.932
11.24	90.79	199.266	187.69	193.77
11.25	90.05	198.806	188.2	193.323
11.26	89.27	198.032	188.61	192.693
11.27	88.47	196.995	188.9	191.759
11.28	87.64	195.715	189.06	190.551
11.29	86.79	194.21	189.1	189.102
11.3	86.01	192.484	189.01	187.42
11.31	85.16	190.465	188.81	185.517
11.32	84.26	188.224	188.55	183.41
11.33	83.35	186.178	188.14	181.111
11.34	82.43	183.703	187.63	178.629
11.35	81.5	181.031	187.02	176.258
11.36	80.56	178.214	186.31	173.573
11.37	79.63	175.273	185.5	170.655
11.38	78.68	172.213	184.61	167.508
11.39	77.84	169.039	183.64	164.198
11.4	76.91	165.754	182.59	160.887
11.41	75.93	162.791	181.51	157.531
11.42	74.98	159.402	180.33	154.441
11.43	74.05	155.905	179.07	151.095
11.44	73.13	152.358	177.75	147.561
11.45	72.21	148.776	176.38	143.99
11.46	71.38	145.175	174.95	140.395
11.47	70.52	141.561	173.48	136.785
11.48	69.63	137.942	172.14	133.166
11.49	68.75	134.317	170.63	129.547
11.5	67.89	130.84	169.04	125.94
11.51	67.03	127.265	167.42	122.685
11.52	66.19	123.693	165.77	119.285
11.53	65.35	120.151	164.09	115.763
11.54	64.53	116.643	162.39	112.283
11.55	63.8	113.174	160.67	108.851
11.56	63.04	109.752	158.93	105.472
11.57	62.26	106.762	157.37	102.05
11.58	61.49	103.518	155.65	98.9275
11.59	60.71	100.255	153.81	95.8318
11.6	59.93	97.0561	151.94	92.7004
11.61	59.19	93.9205	150.13	89.6387
11.62	58.47	90.8507	148.33	86.6492
11.63	57.82	87.8513	146.53	83.7343
11.64	57.17	84.9234	144.91	80.8957
11.65	56.48	82.3784	143.17	78.134
11.66	55.82	79.5638	141.37	75.4486
11.67	55.16	76.7259	139.58	73.0552
11.68	54.52	74.0603	137.79	70.6499
11.69	53.89	71.4951	136.01	68.1845
11.7	53.28	69.0066	134.23	65.7955
11.71	52.72	66.5939	132.46	63.482
11.72	52.16	64.2551	130.7	61.244
11.73	51.58	62.2245	128.95	59.0815
11.74	51.02	60.098	127.39	57.0484
11.75	50.46	57.9719	125.73	55.0667
11.76	49.91	55.919	124.02	53.115
11.77	49.38	53.9394	122.32	51.233
11.78	48.84	52.0308	120.58	49.4183
11.79	48.35	50.1913	118.84	47.6703
11.8	47.87	48.4219	117.16	45.9871
11.81	47.38	46.7204	115.68	44.3671
11.82	46.9	45.2461	114.13	42.8105
11.83	46.43	43.7264	112.52	41.4254
11.84	45.96	42.2092	110.93	40.0721
11.85	45.51	40.704	109.36	38.6868
11.86	45.07	39.245	107.81	37.358
11.87	44.66	37.8922	106.28	36.0862
11.88	44.26	36.6159	104.76	34.8672
11.89	43.84	35.5095	103.26	33.7005
11.9	43.43	34.3785	101.92	32.6629
11.91	43.03	33.2487	100.52	31.6615
11.92	42.63	32.1695	99.08	30.6132
11.93	42.24	31.1373	97.65	29.5919
11.94	41.85	30.1465	96.24	28.6399
11.95	41.48	29.1984	94.85	27.752
11.96	41.12	28.2927	93.48	26.9049
11.97	40.76	27.4244	92.17	26.0972
11.98	40.4	26.6666	90.86	25.3267
11.99	40.04	25.903	89.54	24.64
12	39.69	25.1358	88.25	23.9855
12.01	39.35	24.4006	86.97	23.3127
12.02	39	23.6991	85.71	22.67
12.03	38.69	23.0256	84.46	22.0571
12.04	38.38	22.3612	83.23	21.4727
12.05	38.05	21.7702	82.03	20.9151
12.06	37.72	21.1957	80.93	20.4149
12.07	37.39	20.628	79.82	19.9399
12.08	37.07	20.0848	78.66	19.4485
12.09	36.75	19.5629	77.51	18.9775
12.1	36.44	19.0621	76.38	18.5264
12.11	36.15	18.5798	75.27	18.085
12.12	35.86	18.115	74.17	17.6519
12.12	35.55	17.669	73.15	17.2457
12.13	35.24	17.2768	72.1	16.8664
12.14	34.93	16.8866	71.02	16.5235
12.15	34.63	16.4905	69.99	16.1988
12.16	34.34	16.1102	68.97	15.8598
12.17	34.04	15.7432	67.96	15.534
12.18	33.77	15.3883	66.97	15.2211
12.19	33.51	15.0469	66	14.9193
12.2	33.22	14.7282	65.03	14.6287
12.21	32.94	14.4196	64.15	14.3501
12.22	32.66	14.1181	63.28	14.0977
12.23	32.38	13.8306	62.35	13.8607
12.24	32.11	13.554	61.44	13.6115
12.25	31.84	13.2873	60.54	13.3726
12.26	31.58	13.0314	59.66	13.1432
12.27	31.34	12.7855	58.79	12.9235
12.28	31.08	12.5516	57.99	12.7131
12.29	30.81	12.3461	57.2	12.5086
12.3	30.55	12.1472	56.37	12.318
12.31	30.3	11.9457	55.53	12.1452
12.32	30.03	11.7544	54.69	11.9703
12.33	29.78	11.5735	53.88	11.8031
12.34	29.53	11.4009	53.1	11.6441
12.35	29.29	11.2363	52.33	11.4947
12.36	29.07	11.093	51.57	11.3531
12.37	28.83	10.9581	50.88	11.2184
12.38	28.59	10.8201	50.19	11.0971
12.39	28.36	10.6914	49.47	10.9883
12.4	28.12	10.5776	48.76	10.8762
12.41	27.89	10.4764	48.06	10.7715
12.42	27.67	10.3844	47.37	10.6744
12.43	27.46	10.3035	46.69	10.5841
12.44	27.24	10.2342	46.06	10.5014
12.45	27.01	10.1783	45.44	10.4255
12.46	26.79	10.1325	44.79	10.3573
12.47	26.56	10.0926	44.16	10.2959
12.48	26.35	10.0601	43.53	10.2386
12.49	26.13	10.0342	42.91	10.1884
12.5	25.91	10.016	42.28	10.1438
12.51	25.69	10.0041	41.66	10.1042
12.52	25.5	9.9984	41.05	10.0702
12.53	25.29	9.99929	40.51	10.0412
12.54	25.08	10.006	39.98	10.0176
12.55	24.87	10.0169	39.42	9.99963
12.56	24.67	10.0326	38.87	9.9837
12.57	24.46	10.0533	38.32	9.9711
12.58	24.26	10.077	37.79	9.96314
12.59	24.08	10.1024	37.26	9.9582
12.6	23.88	10.1312	36.77	9.95746
12.61	23.68	10.16	36.3	9.95927
12.62	23.48	10.1884	35.8	9.96467
12.63	23.28	10.2204	35.31	9.97175
12.64	23.08	10.25	34.82	9.98316
12.65	22.89	10.2776	34.34	9.99685
12.66	22.69	10.3041	33.87	10.0124
12.67	22.5	10.3282	33.41	10.0304
12.68	22.31	10.3497	32.95	10.0513
12.69	22.12	10.3661	32.5	10.0735
12.7	21.93	10.3785	32.06	10.0969
12.71	21.73	10.3887	31.65	10.1208
12.72	21.54	10.3942	31.22	10.1491
12.73	21.35	10.3943	30.8	10.179
12.74	21.16	10.3894	30.39	10.2103
12.75	20.99	10.3789	29.98	10.2438
12.76	20.8	10.3623	29.6	10.2781
12.77	20.61	10.3403	29.24	10.3147
12.78	20.42	10.312	28.84	10.352
12.79	20.22	10.2771	28.46	10.3873
12.8	20.03	10.2349	28.08	10.4288
12.81	19.84	10.1853	27.7	10.4719
12.82	19.65	10.1302	27.33	10.5163
12.83	19.46	10.0678	26.97	10.5631
12.84	19.29	9.99945	26.61	10.6124
12.85	19.09	9.92914	26.26	10.6628
12.86	18.89	9.8551	25.93	10.7127
12.87	18.69	9.76736	25.56	10.7577
12.88	18.49	9.67372	25.22	10.8105
12.89	18.3	9.57432	24.88	10.864
12.9	18.11	9.46948	24.54	10.918
12.91	17.94	9.3592	24.21	10.9721
12.92	17.75	9.24333	23.89	11.0255
12.93	17.56	9.12497	23.59	11.079
12.94	17.36	9.00398	23.27	11.1318
12.95	17.17	8.87428	22.95	11.1828
12.96	16.98	8.73974	22.63	11.2279
12.97	16.79	8.60131	22.31	11.2771
12.98	16.6	8.46056	22	11.324
12.99	16.41	8.31669	21.69	11.369
13	16.24	8.17001	21.39	11.411
13.01	16.05	8.02788	21.08	11.45
13.02	15.86	7.89148	20.79	11.4848
13.03	15.67	7.73935	20.52	11.5154
13.04	15.48	7.58567	20.22	11.543
13.05	15.28	7.43094	19.92	11.5664
13.06	15.09	7.2747	19.62	11.5849
13.07	14.92	7.11791	19.33	11.5981
13.08	14.74	6.9614	19.05	11.6059
13.09	14.56	6.81021	18.8	11.6082
13.1	14.37	6.66971	18.52	11.6045
13.11	14.19	6.51266	18.24	11.5949
13.12	14.01	6.34862	17.96	11.582
13.13	13.83	6.1882	17.69	11.5609
13.14	13.65	6.03558	17.42	11.5333
13.15	13.47	5.88322	17.15	11.5001
13.16	13.32	5.73215	16.88	11.461
13.17	13.14	5.5869	16.62	11.4158
13.18	12.97	5.45392	16.36	11.3647
13.19	12.8	5.30622	16.13	11.3117
13.2	12.63	5.16085	15.87	11.2472
13.21	12.46	5.01727	15.62	11.1782
13.22	12.29	4.87555	15.37	11.1047
13.23	12.12	4.7353	15.12	11.0247
13.24	11.97	4.59849	14.86	10.9406
13.25	11.81	4.46672	14.64	10.8527
13.26	11.65	4.34824	14.4	10.7602
13.27	11.49	4.21653	14.16	10.6632
13.28	11.34	4.08826	13.93	10.5768
13.29	11.18	3.96311	13.69	10.4723
13.3	11.03	3.83888	13.46	10.3647
13.31	10.88	3.71259	13.24	10.2554
13.32	10.76	3.59138	13.01	10.1429
13.33	10.61	3.47917	12.79	10.0276
13.34	10.47	3.37845	12.58	9.91147
13.35	10.33	3.26751	12.39	9.80845
13.36	10.19	3.15966	12.17	9.68879
13.37	10.05	3.05337	11.96	9.56714
13.38	9.92	2.95078	11.75	9.43863
13.39	9.79	2.84974	11.55	9.31091
13.4	9.67	2.74967	11.35	9.1878
13.41	9.54	2.65572	11.15	9.0647
13.42	9.42	2.5727	10.96	8.94099
13.43	9.29	2.48099	10.77	8.81848
13.44	9.18	2.39197	10.6	8.71219
13.45	9.06	2.30571	10.54	8.59169
13.46	8.95	2.22179	10.51	8.47159
13.47	8.84	2.13942	10.55	8.3529
13.48	8.74	2.0586	10.63	8.2358
13.49	8.64	1.97982	10.67	8.12051
13.5	8.53	1.90647	10.68	8.00663
13.51	8.43	1.83187	10.67	7.90883
13.52	8.33	1.75977	10.65	7.80028
13.53	8.23	1.68891	10.62	7.69196
13.54	8.13	1.61897	10.54	7.58651
13.55	8.04	1.5506	10.45	7.48202
13.56	7.96	1.48363	10.3	7.38138
13.57	7.87	1.41857	10.07	7.27809
13.58	7.78	1.3626	9.86	7.17721
13.59	7.69	1.30071	9.57	7.08285
13.6	7.6	1.24295	9.24	7.0029
13.61	7.52	1.18469	8.97	6.91349
13.62	7.44	1.12797	8.71	6.82729
13.63	7.36	1.07203	8.48	6.74142
13.64	7.3	1.01765	8.27	6.65883
13.65	7.22	0.965295	8.09	6.57896
13.66	7.15	0.918885	7.95	6.50058
13.67	7.08	0.867722	7.84	6.4333
13.68	7.01	0.820335	7.75	6.36005
13.69	6.94	0.773724	7.65	6.28889
13.7	6.87	0.728668	7.49	6.21863
13.71	6.81	0.685062	7.34	6.15048
13.72	6.75	0.641558	7.2	6.08442
13.73	6.69	0.6	7.07	6.01988
13.74	6.63	0.565452	6.97	5.95803
13.75	6.57	0.526612	6.85	5.89798
13.76	6.52	0.489326	6.73	5.84185
13.77	6.46	0.453595	6.61	5.78574
13.78	6.41	0.419503	6.48	5.73049
13.79	6.35	0.387576	6.35	5.67825
13.8	6.31	0.356588	6.23	5.62661
13.81	6.26	0.32793	6.11	5.57771
13.82	6.22	0.302864	5.99	5.52907
13.83	6.17	0.274975	5.89	5.48283
13.84	6.13	0.249278	5.78	5.44331
13.85	6.09	0.22358	5.67	5.40092
13.86	6.05	0.198854	5.55	5.35888
13.87	6.01	0.178608	5.44	5.31864
13.88	5.98	0.157641	5.34	5.27938
13.89	5.94	0.138229	5.23	5.24155
13.9	5.91	0.121204	5.14	5.2053
13.91	5.87	0.106358	5.03	5.17108
13.92	5.84	0.0908318	4.93	5.14024
13.93	5.81	0.0760807	4.83	5.10742
13.94	5.78	0.0636642	4.73	5.07659
13.95	5.75	0.0527629	4.64	5.04676
13.96	5.73	0.0427154	4.55	5.01835
13.97	5.7	0.0349287	4.45	4.99132
13.98	5.68	0.0279536	4.36	4.9649
13.99	5.65	0.0217821	4.28	4.94069
14	5.63	0.0179137	4.2	4.9195
14.01	5.61	0.0155764	4.12	4.89685
14.02	5.59	0.01404	4.04	4.87507
14.03	5.57	0.0148566	3.96	4.85421
14.04	5.56	0.0187512	3.88	4.83424
14.05	5.55	0.0218918	3.81	4.81502
14.06	5.53	0.0281212	3.74	4.79685
14.07	5.52	0.0343658	3.67	4.77899
14.08	5.51	0.0437148	3.61	4.76383
14.09	5.5	0.0546185	3.54	4.74882
14.1	5.48	0.0670772	3.48	4.7344
14.11	5.48	0.0818729	3.41	4.71999
14.12	5.47	0.0982232	3.35	4.70678
14.13	5.46	0.1169	3.29	4.69525
14.14	5.45	0.134808	3.23	4.68444
14.15	5.45	0.155042	3.18	4.67374
14.16	5.44	0.179139	3.12	4.66582
14.17	5.43	0.204817	3.07	4.65851
14.18	5.43	0.23205	3.02	4.65081
14.19	5.43	0.262374	2.96	4.6453
14.2	5.42	0.29352	2.91	4.63989
14.21	5.42	0.327728	2.87	4.63449
14.22	5.42	0.363517	2.82	4.63089
14.23	5.42	0.400081	2.78	4.62788
14.24	5.42	0.441244	2.74	4.6254
14.25	5.42	0.483292	2.7	4.6242
14.26	5.42	0.527637	2.66	4.6236
14.27	5.42	0.574271	2.62	4.6236
14.28	5.42	0.622503	2.58	4.6242
14.29	5.42	0.673019	2.55	4.6266
14.3	5.42	0.718385	2.51	4.63015
14.31	5.43	0.771011	2.48	4.63435
14.32	5.43	0.826238	2.45	4.63855
14.33	5.43	0.883801	2.41	4.64336
14.34	5.43	0.942138	2.38	4.64932
14.35	5.43	1.00203	2.35	4.65477
14.36	5.43	1.06277	2.32	4.66194
14.37	5.43	1.12499	2.3	4.66915
14.38	5.43	1.18877	2.27	4.67696
14.39	5.43	1.24895	2.24	4.68536
14.4	5.43	1.31693	2.22	4.689
14.41	5.43	1.38562	2.19	4.89
14.42	5.43	1.45475	2.17	4.88
14.43	5.43	1.52483	2.14	4.88
14.44	5.42	1.59422	2.12	4.88
14.45	5.42	1.6649	2.09	4.88
14.46	5.42	1.72853	2.07	4.88
14.47	5.42	1.79881	2.05	4.88
14.48	5.41	1.87259	2.03	4.88
14.49	5.41	1.94666	2	4.88
14.5	5.4	2.02131	1.98	4.88
14.51	5.4	2.09606	1.96	4.88
14.52	5.39	2.17081	1.93	4.88
14.53	5.39	2.24557	1.91	4.88
14.54	5.38	2.31966	1.88	4.88
14.55	5.37	2.38721	1.86	4.88
14.56	5.36	2.46034	1.84	4.88
14.57	5.36	2.53522	1.81	4.88
14.58	5.35	2.61127	1.79	4.88
14.59	5.33	2.68771	1.77	4.88
14.6	5.33	2.76117	1.74	4.88
14.61	5.32	2.83358	1.71	4.88
14.62	5.31	2.89853	1.69	4.88
14.63	5.29	2.96621	1.66	4.88
14.64	5.28	3.03644	1.63	4.88
14.65	5.27	3.10637	1.61	4.88
14.66	5.25	3.17426	1.58	4.88
14.67	5.24	3.24201	1.55	4.88
14.68	5.23	3.30912	1.52	4.88
14.69	5.21	3.37531	1.49	4.88
14.7	5.2	3.44009	1.46	4.88
14.71	5.18	3.49745	1.43	4.88
14.72	5.17	3.5572	1.4	4.88
14.73	5.15	3.6181	1.36	4.88
14.74	5.13	3.67806	1.33	4.88
14.75	5.12	3.73602	1.29	4.88
14.76	5.1	3.79364	1.26	4.88
14.77	5.09	3.85127	1.22	4.88
14.78	5.07	3.90355	1.19	4.88
14.79	5.05	3.95477	1.15	4.88
14.8	5.04	4.00556	1.11	4.88
14.81	5.02	4.05462	1.08	4.88
14.82	5.01	4.10172	1.04	4.88
14.83	4.99	4.14785	1	4.88
14.84	4.97	4.19243	0.96	4.88
14.85	4.96	4.23468	0.92	4.88
14.86	4.94	4.27459	0.88	4.88
14.86	4.93	4.30987	0.85	4.88
14.87	4.91	4.34392	0.81	4.88
14.88	4.9	4.37761	0.76	4.88
14.89	4.88	4.40841	0.73	4.88
14.9	4.86	4.43878	0.69	4.88
14.91	4.85	4.46646	0.65	4.88
14.92	4.83	4.49104	0.61	4.88
14.93	4.82	4.51329	0.57	4.88
14.94	4.81	4.53353	0.53	4.88
14.95	4.79	4.55245	0.49	4.88
14.96	4.78	4.56926	0.46	4.88
14.97	4.76	4.58429	0.42	4.88
14.98	4.75	4.59644	0.38	4.88
14.99	4.74	4.60734	0.34	4.88
15	4.72	4.61639	0.31	4.88
15.01	4.71	4.62364	0.27	4.88
15.02	4.7	4.62856	0.24	4.88
15.03	4.69	4.63192	0.21	4.88
15.04	4.67	4.63373	0.17	4.88
15.05	4.66	4.63346	0.14	4.88
15.06	4.65	4.6306	0.11	4.88
15.07	4.64	4.62696	0.08	4.88
15.08	4.63	4.62178	0.05	4.88
15.09	4.62	4.61425	0.02	4.88
15.1	4.61	4.60518	-0.01	4.88
15.11	4.6	4.59404	-0.04	4.88
15.12	4.59	4.58107	-0.06	4.88
15.13	4.58	4.56706	-0.09	4.88
15.14	4.57	4.55126	-0.12	4.88
15.15	4.56	4.53413	-0.14	4.88
15.16	4.55	4.51523	-0.16	4.88
15.17	4.55	4.49449	-0.19	4.88
15.18	4.54	4.47367	-0.21	4.88
15.19	4.53	4.45147	-0.23	4.88
15.2	4.52	4.42607	-0.25	4.88
15.21	4.51	4.39911	-0.27	4.88
15.22	4.5	4.3706	-0.29	4.88
15.23	4.49	4.34054	-0.31	4.88
15.24	4.48	4.30861	-0.32	4.88
15.25	4.47	4.27794	-0.34	4.88
15.26	4.46	4.24616	-0.36	4.88
15.27	4.45	4.21143	-0.37	4.88
15.28	4.43	4.17437	-0.39	4.88
15.29	4.42	4.137	-0.4	4.88
15.3	4.41	4.09669	-0.42	4.88
15.31	4.4	4.05542	-0.43	4.88
15.32	4.39	4.01337	-0.45	4.88
15.33	4.38	3.97166	-0.46	4.88
15.34	4.36	3.93184	-0.47	4.88
15.35	4.35	3.89146	-0.48	4.88
15.36	4.34	3.84664	-0.5	4.88
15.37	4.32	3.80026	-0.51	4.88
15.38	4.31	3.75354	-0.52	4.88
15.39	4.29	3.70595	-0.54	4.88
15.4	4.28	3.65689	-0.55	4.88
15.41	4.26	3.60998	-0.56	4.88
15.42	4.25	3.56382	-0.58	4.88
15.43	4.23	3.51243	-0.59	4.88
15.44	4.21	3.46061	-0.6	4.88
15.45	4.2	3.40803	-0.62	4.88
15.46	4.18	3.35389	-0.63	4.88
15.47	4.16	3.29943	-0.65	4.88
15.48	4.14	3.24488	-0.66	4.88
15.49	4.12	3.18841	-0.68	4.88
15.5	4.1	3.13318	-0.69	4.88
15.51	4.08	3.0798	-0.71	4.88
15.52	4.06	3.02334	-0.72	4.88
15.53	4.04	2.96572	-0.74	4.88
15.54	4.01	2.90732	-0.76	4.88
15.55	3.99	2.84853	-0.77	4.88
15.56	3.97	2.78935	-0.79	4.88
15.57	3.95	2.72939	-0.81	4.88
15.58	3.92	2.67252	-0.83	4.88
15.59	3.89	2.61689	-0.84	4.88
15.6	3.87	2.55578	-0.86	4.88
15.61	3.84	2.49426	-0.88	4.88
15.62	3.81	2.43197	-0.9	4.88
15.63	3.79	2.37005	-0.92	4.88
15.64	3.76	2.30816	-0.94	4.88
15.65	3.74	2.24473	-0.96	4.88
15.66	3.71	2.18087	-0.98	4.88
15.67	3.68	2.11816	-1	4.88
15.68	3.65	2.05551	-1.02	4.88
15.69	3.62	1.99166	-1.05	4.88
15.7	3.59	1.92859	-1.07	4.88
15.71	3.56	1.86474	-1.09	4.88
15.72	3.53	1.80124	-1.12	4.88
15.73	3.51	1.73782	-1.14	4.88
15.74	3.48	1.67679	-1.16	4.88
15.75	3.45	1.61948	-1.19	4.88
15.76	3.42	1.55596	-1.21	4.88
15.77	3.39	1.49367	-1.23	4.88
15.78	3.36	1.43137	-1.26	4.88
15.79	3.32	1.36941	-1.29	4.88
15.8	3.3	1.30835	-1.31	4.88
15.81	3.27	1.24683	-1.34	4.88
15.82	3.24	1.18564	-1.36	4.88
15.83	3.21	1.12726	-1.39	4.88
15.84	3.17	1.07165	-1.41	4.88
15.85	3.14	1.00998	-1.44	4.88
15.86	3.11	0.950023	-1.46	4.88
15.87	3.08	0.89115	-1.49	4.88
15.88	3.05	0.832749	-1.52	4.88
15.89	3.02	0.775127	-1.54	4.88
15.9	3	0.720072	-1.57	4.88
15.91	2.97	0.669244	-1.59	4.88
15.92	2.93	0.612695	-1.61	4.88
15.93	2.91	0.556921	-1.64	4.88
15.94	2.88	0.502414	-1.66	4.88
15.95	2.85	0.447907	-1.69	4.88
15.96	2.82	0.39418	-1.71	4.88
15.97	2.79	0.340732	-1.74	4.88
15.98	2.76	0.288336	-1.76	4.88
15.99	2.74	0.238816	-1.79	4.88
	2.71	0	87.69	4.88
		0	87.06	4.88
		0	86.42	4.88
		0	85.8	4.88
		0	85.17	4.88
		0	84.55	4.88
		0	83.93	4.88
		0	83.32	4.88
		0	82.72	4.88
		0	82.11	4.88
		0	81.52	4.88
		0	81.01	4.88
		0	80.49	4.88
		0	79.9	4.88
		0	79.32	4.88
		0	78.74	4.88
		0	78.17	4.88
		0	77.6	4.88
		0	77.03	4.88
		0	76.47	4.88
		0	75.91	4.88
		0	75.35	4.88
		0	74.8	4.88
		0	74.25	4.88
		0	73.71
		0	73.22
		0	72.73
		0	72.18
		0	71.63
		0	71.1
		0	70.58
		0	70.07
		0	69.55
		0	69.04
		0	68.54
		0	68.04
		0	67.54
		0	67.05
		0	66.56
		0	66.07
		0	65.58
		0	65.11
		0	64.63
		0	64.22
		0	63.8
		0	63.35
		0	62.88
		0	62.42
		0	61.96
		0	61.51
		0	61.06
		0	60.61
		0	60.17
		0	59.73
		0	59.29
		0	58.86
		0	58.43
		0	58.05
		0	57.68
		0	57.27
		0	56.85
		0	56.43
		0	56.02
		0	55.6
		0	55.17
		0	54.75
		0	54.34
		0	53.94
		0	53.55
		0	53.16
		0	52.77
		0	52.39
		0	52.01
		0	51.63
		0	51.26
		0	50.93
		0	50.6
		0	50.25
		0	49.89
		0	49.53
		0	49.17
		0	48.81
		0	48.46
		0	48.11
		0	47.76
		0	47.42
		0	47.08
		0	46.74
		0	46.4
		0	46.1
		0	45.81
		0	45.5
		0	45.17
		0	44.85
		0	44.52
		0	44.21
		0	43.89
		0	43.58
		0	43.27
		0	42.96
		0	42.65
		0	42.34
		0	42.02
		0	41.71
		0	41.4
		0	41.1
		0	40.81
		0	40.55
		0	40.3
		0	40.03
		0	39.75
		0	39.47
		0	39.19
		0	38.91
		0	38.64
		0	38.37
		0	38.1
		0	37.83
		0	37.57
		0	37.3
		0	37.04
		0	36.81
		0	36.59
		0	36.34
		0	36.09
		0	35.84
		0	35.59
		0	35.35
		0	35.1
		0	34.86
		0	34.62
		0	34.38
		0	34.15
		0	33.91
		0	33.68
		0	33.45
		0	33.22
		0	32.99
		0	32.77
		0	32.54
		0	32.31
		0	32.09
		0	31.89
		0	31.69
		0	31.47
		0	31.26
		0	31.05
		0	30.84
		0	30.63
		0	30.42
		0	30.22
		0	30.02
		0	29.81
		0	29.63
		0	29.45
		0	29.27
		0	29.07
		0	28.88
		0	28.68
		0	28.49
		0	28.3
		0	28.11
		0	27.92
		0	27.74
		0	27.55
		0	27.37
		0	27.18
		0	27
		0	26.82
		0	26.64
		0	26.46
		0	26.29
		0	26.13
		0	25.96
		0	25.77
		0	25.59
		0	25.42
		0	25.25
		0	25.08
		0	24.91
		0	24.74
		0	24.57
		0	24.4
		0	24.24
		0	24.07
		0	23.92
		0	23.77
		0	23.62
		0	23.46
		0	23.3
		0	23.14
		0	22.98
		0	22.82
		0	22.66
		0	22.5
		0	22.34
		0	22.19
		0	22.03
		0	21.87
		0	21.72
		0	21.57
		0	21.41
		0	21.26
		0	21.11
		0	20.96
		0	20.81
		0	20.68
		0	20.55
		0	20.4
		0	20.25
		0	20.1
		0	19.94
		0	19.79
		0	19.64
		0	19.5
		0	19.35
		0	19.21
		0	19.07
		0	18.95
		0	18.82
		0	18.68
		0	18.54
		0	18.4
		0	18.26
		0	18.12
		0	17.99
		0	17.85
		0	17.71
		0	17.58
			17.44
			17.31
			17.17
			17.04
			16.91
			16.77
			16.64
			16.51
			16.38
			16.27
			16.16
			16.03
			15.9
			15.77
			15.64
			15.52
			15.39
			15.27
			15.14
			15.01
			14.89
			14.78
			14.66
			14.54
			14.42
			14.3
			14.18
			14.07
			13.95
			13.83
			13.72
			13.6
			13.49
			13.37
			13.26
			13.15
			13.03
			12.92
			12.81
			12.7
			12.59
			12.5
			12.41
			12.3
			12.19
			12.09
			11.98
			11.88
			11.77
			11.67
			11.57
			11.47
			11.36
			11.27
			11.17
			11.08
			10.98
			10.88
			10.78
			10.69
			10.61
			10.57
			10.55
			10.53
			10.51
			10.52
			10.54
			10.58
			10.63
			10.65
			10.67
			10.67
			10.68
			10.68
			10.67
			10.67
			10.66
			10.64
			10.62
			10.59
			10.55
			10.51
			10.46
			10.39
			10.32
			10.21
			10.1
			9.99
			9.88
			9.75
			9.6
			9.44
			9.28
			9.13
			8.99
			8.86
			8.74
			8.62
			8.51
			8.4
			8.29
			8.2
			8.1
			8.03
			7.96
			7.9
			7.85
			7.81
			7.76
			7.72
			7.66
			7.59
			7.51
			7.43
			7.35
			7.28
			7.21
			7.15
			7.09
			7.03
			6.98
			6.92
			6.86
			6.8
			6.74
			6.68
			6.62
			6.56
			6.5
			6.43
			6.37
			6.3
			6.24
			6.18
			6.12
			6.06
			6
			5.95
			5.9
			5.85
			5.79
			5.73
			5.68
			5.62
			5.57
			5.51
			5.46
			5.4
			5.35
			5.29
			5.24
			5.19
			5.15
			5.1
			5.04
			4.99
			4.94
			4.89
			4.84
			4.79
			4.74
			4.7
			4.65
			4.6
			4.56
			4.51
			4.46
			4.41
			4.37
			4.33
			4.29
			4.25
			4.21
			4.17
			4.13
			4.09
			4.05
			4.01
			3.97
			3.93
			3.89
			3.85
			3.82
			3.78
			3.74
			3.71
			3.68
			3.65
			3.62
			3.58
			3.55
			3.52
			3.48
			3.45
			3.42
			3.39
			3.36
			3.33
			3.3
			3.27
			3.24
			3.21
			3.18
			3.16
			3.13
			3.1
			3.07
			3.05
			3.02
			3
			2.97
			2.94
			2.92
			2.9
			2.87
			2.85
			2.83
			2.8
			2.78
			2.76
			2.74
			2.72
			2.7
			2.68
			2.66
			2.64
			2.62
			2.6
			2.59
			2.57
			2.55
			2.53
			2.51
			2.5
			2.48
			2.47
			2.45
			2.43
			2.42
			2.4
			2.39
			2.37
			2.36
			2.34
			2.33
			2.31
			2.3
			2.29
			2.27
			2.26
			2.25
			2.23
			2.22
			2.21
			2.19
			2.18
			2.17
			2.16
			2.15
			2.13
			2.12
			2.11
			2.1
			2.09
			2.07
			2.06
			2.05
			2.04
			2.03
			2.02
			2.01
			2
			1.98
			1.97
			1.96
			1.95
			1.94
			1.92
			1.91
			1.9
			1.89
			1.88
			1.87
			1.86
			1.84
			1.83
			1.82
			1.81
			1.79
			1.78
			1.77
			1.76
			1.74
			1.73
			1.72
			1.7
			1.69
			1.68
			1.66
			1.65
			1.64
			1.62
			1.61
			1.6
			1.58
			1.57
			1.55
			1.54
			1.52
			1.51
			1.49
			1.48
			1.46
			1.45
			1.43
			1.42
			1.4
			1.38
			1.37
			1.35
			1.33
			1.32
			1.3
			1.28
			1.26
			1.24
			1.23
			1.21
			1.19
			1.17
			1.15
			1.13
			1.12
			1.1
			1.08
			1.06
			1.04
			1.02
			1.01
			0.99
			0.97
			0.95
			0.93
			0.91
			0.89
			0.87
			0.85
			0.83
			0.81
			0.79
			0.77
			0.75
			0.73
			0.71
			0.69
			0.67
			0.65
			0.63
			0.61
			0.59
			0.57
			0.55
			0.53
			0.52
			0.5
			0.48
			0.46
			0.44
			0.42
			0.4
			0.39
			0.37
			0.35
			0.33
			0.31
			0.3
			0.28
			0.26
			0.25
			0.23
			0.21
			0.2
			0.18
			0.16
			0.14
			0.13
			0.11
			0.1
			0.08
			0.07
			0.05
			0.04
			0.02
			0.01
			-0.01
			-0.02
			-0.03
			-0.05
			-0.06
			-0.07
			-0.09
			-0.1
			-0.11
			-0.12
			-0.14
			-0.15
			-0.16
			-0.17
			-0.18
			-0.2
			-0.21
			-0.21
			-0.23
			-0.24
			-0.25
			-0.26
			-0.27
			-0.27
			-0.28
			-0.29
			-0.3
			-0.31
			-0.32
			-0.33
			-0.34
			-0.35
			-0.36
			-0.36
			-0.37
			-0.38
			-0.39
			-0.39
			-0.4
			-0.41
			-0.42
			-0.42
			-0.43
			-0.44
			-0.44
			-0.45
			-0.46
			-0.46
			-0.47
			-0.48
			-0.48
			-0.49
			-0.5
			-0.5
			-0.51
			-0.52
			-0.52
			-0.53
			-0.53
			-0.54
			-0.55
			-0.55
			-0.56
			-0.57
			-0.57
			-0.58
			-0.59
			-0.6
			-0.6
			-0.61
			-0.62
			-0.62
			-0.63
			-0.64
			-0.64
			-0.65
			-0.66
			-0.67
			-0.68
			-0.68
			-0.69
			-0.7
			-0.7
			-0.71
			-0.72
			-0.73
			-0.74
			-0.75
			-0.76
			-0.76
			-0.77
			-0.78
			-0.79
			-0.8
			-0.8
			-0.81
			-0.82
			-0.83
			-0.84
			-0.85
			-0.86
			-0.87
			-0.88
			-0.89
			-0.9
			-0.91
			-0.92
			-0.93
			-0.94
			-0.95
			-0.96
			-0.97
			-0.98
			-0.99
			-1
			-1.01
			-1.02
			-1.03
			-1.04
			-1.06
			-1.07
			-1.08
			-1.09
			-1.1
			-1.11
			-1.13
			-1.14
			-1.15
			-1.16
			-1.17
			-1.18
			-1.2
			-1.21
			-1.22
			-1.23
			-1.24
			-1.26
			-1.27
			-1.28
			-1.3
			-1.31
			-1.32
			-1.33
			-1.35
			-1.36
			-1.37
			-1.38
			-1.4
			-1.41
			-1.42
			-1.43
			-1.45
			-1.46
			-1.47
			-1.48
			-1.5
			-1.51
			-1.53
			-1.54
			-1.55
			-1.56
			-1.58
			-1.59
			-1.6
			-1.61
			-1.62
			-1.64
			-1.65
			-1.66
			-1.67
			-1.69
			-1.7
			-1.71
			-1.72
			-1.74
			-1.75
			-1.76
			-1.77
			-1.78
			-1.79
			-1.8

## Sheet: Fig. S10e-SEC
Volume	FtsBLQwt	FtsBD59HLQ	FtsBE56ALQ
8	0.917671	-2.67	0.592431
8.01	0.924568	-2.62	0.597169
8.02	0.931267	-2.57	0.602698
8.03	0.937734	-2.53	0.608228
8.03	0.944003	-2.48	0.613757
8.04	0.950076	-2.43	0.619286
8.05	0.956972	-2.39	0.624815
8.06	0.964693	-2.34	0.631134
8.07	0.971392	-2.3	0.636663
8.08	0.978289	-2.26	0.641402
8.09	0.985383	-2.21	0.646931
8.1	0.992709	-2.17	0.65246
8.1	1.00043	-2.13	0.65878
8.11	1.00795	-2.09	0.665099
8.12	1.01591	-2.07	0.67116
8.13	1.02406	-2.05	0.677082
8.14	1.03221	-2.04	0.683267
8.15	1.04036	-2.03	0.689587
8.16	1.04851	-2.02	0.695907
8.17	1.05666	-2.01	0.703017
8.17	1.06544	-1.99	0.710127
8.18	1.07421	-1.97	0.717237
8.19	1.08299	-1.95	0.72407
8.2	1.09134	-1.92	0.732364
8.21	1.09992	-1.9	0.739867
8.22	1.10995	-1.88	0.74737
8.23	1.11936	-1.85	0.754873
8.24	1.12876	-1.82	0.762376
8.24	1.13879	-1.79	0.77067
8.25	1.14925	-1.75	0.778963
8.26	1.15991	-1.7	0.787752
8.27	1.17057	-1.64	0.796439
8.28	1.18123	-1.58	0.805425
8.29	1.19145	-1.52	0.813719
8.3	1.20211	-1.46	0.821222
8.3	1.2134	-1.4	0.829515
8.31	1.22468	-1.35	0.838291
8.32	1.2364	-1.3	0.847684
8.33	1.24894	-1.25	0.857245
8.34	1.26105	-1.21	0.867512
8.35	1.27339	-1.16	0.87778
8.36	1.28487	-1.12	0.887182
8.37	1.29659	-1.07	0.896266
8.37	1.3087	-1.03	0.906211
8.38	1.32167	-1	0.916479
8.39	1.33483	-0.98	0.926747
8.4	1.348	-0.96	0.937014
8.41	1.36179	-0.96	0.948072
8.42	1.37558	-0.96	0.959131
8.43	1.38875	-0.96	0.970132
8.44	1.40254	-0.95	0.980456
8.44	1.41508	-0.95	0.989881
8.45	1.42825	-0.95	0.999411
8.46	1.44329	-0.94	1.00968
8.47	1.45834	-0.93	1.01995
8.48	1.47213	-0.93	1.02942
8.49	1.48656	-0.92	1.03969
8.5	1.50097	-0.91	1.04992
8.51	1.51477	-0.91	1.059
8.51	1.52813	-0.9	1.0673
8.52	1.53985	-0.9	1.07559
8.53	1.55364	-0.9	1.08471
8.54	1.56806	-0.9	1.09376
8.55	1.58185	-0.9	1.10205
8.56	1.59545	-0.9	1.11035
8.57	1.60881	-0.9	1.11862
8.57	1.62198	-0.9	1.12614
8.58	1.63452	-0.91	1.13442
8.59	1.64706	-0.92	1.14115
8.6	1.6596	-0.92	1.14864
8.61	1.6692	-0.93	1.15417
8.62	1.68091	-0.94	1.1597
8.63	1.6922	-0.95	1.16563
8.64	1.70348	-0.96	1.17076
8.64	1.71371	-0.97	1.17629
8.65	1.72374	-0.99	1.18103
8.66	1.73378	-1	1.18537
8.67	1.74255	-1.02	1.18893
8.68	1.75008	-1.04	1.19248
8.69	1.75823	-1.06	1.19446
8.7	1.76638	-1.08	1.19643
8.71	1.7741	-1.1	1.19919
8.71	1.78142	-1.12	1.20079
8.72	1.78895	-1.14	1.20158
8.73	1.79584	-1.16	1.20354
8.74	1.80231	-1.19	1.20551
8.75	1.80858	-1.22	1.20748
8.76	1.81422	-1.25	1.20867
8.77	1.81924	-1.27	1.20906
8.78	1.82363	-1.3	1.20949
8.78	1.82739	-1.33	1.20949
8.79	1.83178	-1.36	1.21028
8.8	1.83554	-1.39	1.21028
8.81	1.83867	-1.42	1.21107
8.82	1.84138	-1.45	1.21028
8.83	1.84432	-1.49	1.21028
8.84	1.8462	-1.52	1.21028
8.84	1.84765	-1.55	1.21028
8.85	1.84871	-1.59	1.20993
8.86	1.84996	-1.62	1.2087
8.87	1.85141	-1.66	1.20711
8.88	1.85141	-1.69	1.20632
8.89	1.85204	-1.73	1.2052
8.9	1.85267	-1.76	1.20474
8.91	1.85267	-1.8	1.20283
8.91	1.85204	-1.84	1.20158
8.92	1.85141	-1.88	1.20047
8.93	1.85078	-1.92	1.19842
8.94	1.84953	-1.96	1.19842
8.95	1.8489	-2	1.19692
8.96	1.84828	-2.04	1.19494
8.97	1.84765	-2.08	1.19376
8.98	1.84702	-2.12	1.19337
8.98	1.84577	-2.16	1.19218
8.99	1.84514	-2.2	1.1913
9	1.84451	-2.24	1.19051
9.01	1.84451	-2.28	1.18893
9.02	1.84577	-2.32	1.18893
9.03	1.84577	-2.36	1.18814
9.04	1.84702	-2.4	1.18735
9.05	1.84871	-2.44	1.18656
9.05	1.85016	-2.48	1.18588
9.06	1.85204	-2.52	1.18469
9.07	1.85392	-2.56	1.1834
9.08	1.8558	-2.6	1.18261
9.09	1.85893	-2.64	1.18182
9.1	1.8625	-2.68	1.18024
9.11	1.86563	-2.72	1.17878
9.12	1.87002	-2.76	1.17787
9.12	1.87441	-2.79	1.17708
9.13	1.87943	-2.83	1.17681
9.14	1.88507	-2.87	1.17549
9.15	1.89114	-2.91	1.17549
9.16	1.89698	-2.94	1.17629
9.17	1.90325	-2.98	1.17629
9.18	1.91058	-3.02	1.17694
9.18	1.91873	-3.06	1.17787
9.19	1.92813	-3.09	1.1793
9.2	1.93754	-3.13	1.18049
9.21	1.94694	-3.16	1.18182
9.22	1.95697	-3.19	1.18444
9.23	1.96826	-3.23	1.1872
9.24	1.97934	-3.26	1.18996
9.25	1.98957	-3.29	1.19273
9.25	2.00023	-3.33	1.1947
9.26	2.01257	-3.36	1.19747
9.27	2.02511	-3.39	1.20126
9.28	2.03765	-3.42	1.20537
9.29	2.05082	-3.45	1.20994
9.3	2.06461	-3.48	1.21406
9.31	2.07841	-3.51	1.21761
9.32	2.09094	-3.54	1.22258
9.32	2.10454	-3.57	1.22811
9.33	2.11916	-3.59	1.23364
9.34	2.13401	-3.62	1.23916
9.35	2.148	-3.65	1.24548
9.36	2.16347	-3.67	1.25201
9.37	2.17872	-3.69	1.25952
9.38	2.19482	-3.72	1.26781
9.39	2.21132	-3.74	1.2761
9.39	2.22805	-3.76	1.28519
9.4	2.24435	-3.78	1.29348
9.41	2.26085	-3.81	1.30177
9.42	2.2757	-3.83	1.31007
9.43	2.292	-3.85	1.31994
9.44	2.3083	-3.87	1.32961
9.45	2.32417	-3.89	1.33909
9.45	2.3409	-3.9	1.34936
9.46	2.35803	-3.92	1.36041
9.47	2.37476	-3.94	1.37068
9.48	2.39043	-3.96	1.38174
9.49	2.40799	-3.98	1.39201
9.5	2.42554	-3.99	1.40307
9.51	2.4431	-4.01	1.41413
9.52	2.46065	-4.02	1.42597
9.52	2.47821	-4.04	1.43703
9.53	2.49533	-4.05	1.44888
9.54	2.51269	-4.06	1.46129
9.55	2.53024	-4.07	1.47274
9.56	2.5478	-4.09	1.48522
9.57	2.56535	-4.1	1.49786
9.58	2.58123	-4.11	1.50891
9.59	2.59733	-4.12	1.52091
9.59	2.6132	-4.13	1.53316
9.6	2.62868	-4.14	1.54461
9.61	2.64455	-4.15	1.55631
9.62	2.65897	-4.16	1.5683
9.63	2.67445	-4.17	1.58133
9.64	2.68718	-4.17	1.59265
9.65	2.70035	-4.18	1.60317
9.66	2.71477	-4.19	1.6141
9.66	2.72856	-4.2	1.62582
9.67	2.74235	-4.2	1.63688
9.68	2.75552	-4.21	1.64794
9.69	2.76806	-4.22	1.65979
9.7	2.7806	-4.22	1.67005
9.71	2.79314	-4.23	1.68032
9.72	2.80505	-4.23	1.69138
9.72	2.81653	-4.24	1.70323
9.73	2.82719	-4.24	1.71349
9.74	2.83785	-4.25	1.72376
9.75	2.84894	-4.25	1.73482
9.76	2.85917	-4.26	1.74588
9.77	2.86963	-4.26	1.75694
9.78	2.87966	-4.27	1.76799
9.79	2.88926	-4.27	1.77984
9.79	2.89804	-4.27	1.79179
9.8	2.90681	-4.27	1.80354
9.81	2.91559	-4.28	1.8139
9.82	2.925	-4.28	1.82693
9.83	2.93315	-4.28	1.83988
9.84	2.9413	-4.28	1.85173
9.85	2.9507	-4.28	1.86437
9.86	2.96011	-4.28	1.87669
9.86	2.96826	-4.28	1.88972
9.87	2.97641	-4.28	1.90355
9.88	2.98518	-4.28	1.9165
9.89	2.99396	-4.28	1.92961
9.9	3.00149	-4.28	1.94185
9.91	3.00921	-4.28	1.95567
9.92	3.01779	-4.28	1.97029
9.93	3.02719	-4.28	1.98615
9.93	3.0366	-4.28	2.00195
9.94	3.046	-4.28	2.01899
9.95	3.05603	-4.27	2.03597
9.96	3.06544	-4.27	2.05408
9.97	3.07527	-4.27	2.06988
9.98	3.08487	-4.26	2.08804
9.99	3.09553	-4.26	2.10784
9.99	3.10619	-4.25	2.12842
10	3.11728	-4.25	2.1497
10.01	3.12793	-4.24	2.17064
10.02	3.14047	-4.24	2.19161
10.03	3.15239	-4.23	2.21373
10.04	3.16555	-4.22	2.23584
10.05	3.17809	-4.21	2.25917
10.06	3.18957	-4.2	2.28084
10.06	3.20066	-4.2	2.30219
10.07	3.2132	-4.19	2.32591
10.08	3.22574	-4.18	2.35
10.09	3.23891	-4.17	2.37488
10.1	3.2527	-4.16	2.39976
10.11	3.26649	-4.15	2.42543
10.12	3.28029	-4.14	2.4523
10.13	3.29302	-4.13	2.47756
10.13	3.30536	-4.11	2.50206
10.14	3.31853	-4.1	2.52892
10.15	3.33107	-4.09	2.55537
10.16	3.34424	-4.08	2.58263
10.17	3.35677	-4.06	2.60909
10.18	3.36994	-4.05	2.63713
10.19	3.38311	-4.03	2.66438
10.2	3.39627	-4.02	2.69163
10.2	3.40944	-4.01	2.71968
10.21	3.42155	-3.99	2.74614
10.22	3.43264	-3.97	2.77061
10.23	3.44518	-3.96	2.79905
10.24	3.45834	-3.94	2.82748
10.25	3.47151	-3.93	2.85748
10.26	3.48467	-3.91	2.88789
10.26	3.49784	-3.89	2.91906
10.27	3.51163	-3.88	2.95181
10.28	3.52543	-3.86	2.98699
10.29	3.54047	-3.84	3.02096
10.3	3.55552	-3.82	3.05647
10.31	3.57162	-3.8	3.09593
10.32	3.58918	-3.78	3.13776
10.33	3.60736	-3.75	3.18309
10.33	3.62723	-3.73	3.23238
10.34	3.64854	-3.7	3.28525
10.35	3.67217	-3.67	3.34282
10.36	3.69788	-3.64	3.40704
10.37	3.72777	-3.61	3.47769
10.38	3.75724	-3.56	3.54606
10.39	3.79215	-3.52	3.62742
10.4	3.83271	-3.47	3.7231
10.4	3.87871	-3.42	3.83061
10.41	3.93035	-3.36	3.95142
10.42	3.98826	-3.29	4.08675
10.43	4.05515	-3.21	4.24109
10.44	4.13312	-3.12	4.41445
10.45	4.21087	-3.02	4.61167
10.46	4.31043	-2.9	4.81879
10.47	4.43044	-2.76	5.06103
10.47	4.56422	-2.61	5.34546
10.48	4.71225	-2.44	5.65655
10.49	4.88097	-2.27	6.00573
10.5	5.07408	-2.05	6.40143
10.51	5.29652	-1.8	6.84333
10.52	5.54823	-1.51	7.33819
10.53	5.83298	-1.19	7.88732
10.53	6.12847	-0.83	8.45441
10.54	6.45368	-0.43	9.05846
10.55	6.84861	0.02	9.78945
10.56	7.29177	0.52	10.5973
10.57	7.79004	1.06	11.4951
10.58	8.35178	1.69	12.4792
10.59	8.97683	2.38	13.5585
10.6	9.67089	3.16	14.734
10.6	10.4368	4.01	16.0128
10.61	11.2389	4.95	17.3421
10.62	12.0572	5.98	18.6529
10.63	13.0634	7.11	20.2564
10.64	14.1737	8.32	21.996
10.65	15.444	9.5	23.9418
10.66	16.8379	10.93	26.0486
10.67	18.315	12.5	28.2495
10.67	19.8892	14.2	30.5473
10.68	21.5914	16.03	32.9871
10.69	23.3861	17.99	35.5379
10.7	25.0894	20.1	37.8999
10.71	27.1878	22.34	40.7623
10.72	29.4416	24.74	43.7982
10.73	31.8414	27.11	46.9838
10.74	34.3903	29.82	50.3184
10.74	37.085	32.73	53.7996
10.75	39.7325	35.73	57.4273
10.76	41.9095	38.88	61.1973
10.77	43.7933	42.17	65.11
10.78	45.1362	45.6	68.6546
10.79	46.2689	49.19	72.6751
10.8	47.1712	52.9	76.9477
10.8	48.0785	56.38	81.3316
10.81	49.2396	60.09	85.8179
10.82	50.7565	64.15	90.3983
10.83	52.5862	68.31	95.0754
10.84	54.7101	72.56	100.021
10.85	57.1093	76.89	105.041
10.86	59.3238	81.3	109.945
10.87	61.7144	85.77	114.436
10.87	64.6552	90.28	118.936
10.88	68.2078	94.48	123.827
10.89	72.1559	98.66	128.711
10.9	76.416	103.22	133.574
10.91	81.1916	107.79	138.393
10.92	86.3759	112.52	143.152
10.93	91.6246	117.21	147.84
10.94	96.3741	121.67	152.114
10.94	101.013	126.03	156.246
10.95	105.927	130.3	160.655
10.96	110.737	134.29	164.939
10.97	115.369	137.92	169.081
10.98	119.908	141.89	173.071
10.99	124.509	145.71	176.888
11	129.072	149.38	180.534
11.01	133.629	152.89	183.999
11.01	138.292	156.24	187.273
11.02	143.021	159.41	190.324
11.03	147.541	162.4	193.076
11.04	152.048	165.15	195.723
11.05	156.288	167.42	198.149
11.06	160.333	169.82	200.346
11.07	164.226	172	202.32
11.07	167.982	173.98	204.066
11.08	171.606	175.74	205.585
11.09	174.994	177.28	206.855
11.1	177.923	178.62	207.789
11.11	181.112	179.77	208.632
11.12	184.108	180.67	209.249
11.13	186.909	181.28	209.637
11.14	189.504	181.65	209.811
11.14	191.887	181.84	209.772
11.15	194.048	181.84	209.522
11.16	195.98	181.64	209.07
11.17	197.66	181.25	208.405
11.18	198.917	180.65	207.543
11.19	200.153	179.87	206.585
11.2	201.16	178.88	205.363
11.21	201.893	177.87	203.953
11.21	202.369	176.63	202.405
11.22	202.613	175.17	200.703
11.23	202.629	173.57	198.856
11.24	202.414	171.83	196.865
11.25	201.955	169.95	194.745
11.26	201.367	167.95	192.756
11.27	200.533	165.83	190.53
11.28	199.476	163.6	188.101
11.28	198.229	161.27	185.578
11.29	196.797	158.91	182.971
11.3	195.186	156.49	180.286
11.31	193.397	153.94	177.525
11.32	191.433	151.31	174.707
11.33	189.32	148.62	171.841
11.34	187.064	145.89	168.935
11.35	184.856	143.12	166.186
11.35	182.569	140.32	163.495
11.36	179.965	137.65	160.507
11.37	177.245	135.07	157.498
11.38	174.306	132.21	154.345
11.39	171.258	129.33	151.188
11.4	168.236	126.45	148.134
11.41	165.177	123.58	145.127
11.41	162.27	120.7	142.309
11.42	159.39	117.84	139.623
11.43	156.185	114.99	136.665
11.44	152.942	112.15	133.729
11.45	149.671	109.38	130.823
11.46	146.383	106.82	127.95
11.47	143.085	103.97	125.112
11.48	139.78	101.21	122.31
11.48	136.473	98.51	119.545
11.49	133.172	95.85	116.82
11.5	129.953	93.23	114.18
11.51	127.114	90.64	111.881
11.52	123.885	88.14	109.307
11.53	120.673	85.94	106.756
11.54	117.496	83.5	104.253
11.55	114.357	81.08	101.796
11.55	111.257	78.71	99.3863
11.56	108.164	76.38	97.0031
11.57	105.064	74.1	94.6212
11.58	102.37	71.87	92.5513
11.59	99.4771	69.68	90.3617
11.6	96.6274	67.54	88.2007
11.61	93.8325	65.46	86.0891
11.62	91.094	63.63	84.0264
11.62	88.4133	61.76	82.0138
11.63	85.7919	59.82	80.05
11.64	83.2305	57.91	78.1351
11.65	80.7336	56	76.2677
11.66	78.3022	54.14	74.4527
11.67	76.1802	52.4	72.8571
11.68	73.9772	50.72	71.2285
11.68	71.7164	49.24	69.5434
11.69	69.5153	47.75	67.904
11.7	67.3734	46.21	66.3088
11.71	65.2913	44.71	64.7645
11.72	63.2732	43.26	63.2637
11.73	61.319	41.85	61.8055
11.74	59.4851	40.5	60.4323
11.75	57.6744	39.19	59.0848
11.75	55.8829	37.92	57.7489
11.76	54.1458	36.7	56.4539
11.77	52.4621	35.58	55.1972
11.78	50.8327	34.55	53.9836
11.79	49.26	33.45	52.8088
11.8	47.7389	32.39	51.6717
11.81	46.2678	31.36	50.5702
11.82	44.8458	30.37	49.5011
11.82	43.547	29.42	48.514
11.83	42.3485	28.49	47.6161
11.84	41.0602	27.61	46.6424
11.85	39.8187	26.82	45.7062
11.86	38.6265	26	44.8002
11.87	37.4787	25.21	43.9237
11.88	36.3714	24.45	43.0757
11.89	35.3053	23.73	42.2552
11.89	34.3298	23.02	41.4959
11.9	33.443	22.35	40.8139
11.91	32.4844	21.7	40.0647
11.92	31.527	21.08	39.3143
11.93	30.6128	20.5	38.5902
11.94	29.7652	19.99	37.9147
11.95	28.959	19.45	37.2669
11.95	28.1844	18.92	36.6394
11.96	27.4405	18.41	36.0327
11.97	26.7267	17.92	35.4456
11.98	26.0469	17.45	34.8795
11.99	25.4771	17	34.4021
12	24.8552	16.57	33.8818
12.01	24.2477	16.17	33.3662
12.02	23.6635	15.78	32.868
12.02	23.1028	15.4	32.3853
12.03	22.5644	15.03	31.9176
12.04	22.0476	14.68	31.4643
12.05	21.5536	14.34	31.0275
12.06	21.1389	14.02	30.6041
12.07	20.687	13.71	30.2379
12.08	20.2429	13.41	29.8559
12.09	19.8146	13.13	29.4672
12.09	19.4018	12.87	29.0903
12.1	18.9987	12.63	28.7219
12.11	18.5973	12.37	28.3524
12.12	18.2122	12.13	27.9918
12.13	17.8574	11.89	27.6572
12.14	17.5168	11.66	27.333
12.15	17.217	11.44	27.0444
12.16	16.917	11.23	26.7595
12.16	16.6067	11.05	26.4605
12.17	16.3064	10.87	26.1695
12.18	16.0176	10.68	25.889
12.19	15.7374	10.49	25.6167
12.2	15.4668	10.32	25.3521
12.21	15.2054	10.15	25.0948
12.22	14.9534	9.99	24.8432
12.22	14.7261	9.85	24.6136
12.23	14.5112	9.7	24.3993
12.24	14.282	9.57	24.1683
12.25	14.0604	9.44	23.9437
12.26	13.8471	9.33	23.7248
12.27	13.6425	9.21	23.5127
12.28	13.4446	9.1	23.307
12.29	13.2543	8.99	23.106
12.29	13.0674	8.89	22.9062
12.3	12.8909	8.79	22.7137
12.31	12.7352	8.71	22.5432
12.32	12.5726	8.63	22.3657
12.33	12.4171	8.56	22.1923
12.34	12.268	8.49	22.0241
12.35	12.1254	8.42	21.8599
12.36	11.9909	8.36	21.7006
12.36	11.862	8.31	21.5472
12.37	11.7382	8.26	21.3982
12.38	11.6225	8.22	21.2561
12.39	11.5253	8.18	21.1349
12.4	11.4215	8.16	21.0025
12.41	11.3222	8.13	20.8726
12.42	11.2286	8.12	20.7469
12.43	11.1412	8.11	20.6242
12.43	11.0594	8.1	20.5054
12.44	10.9831	8.1	20.3897
12.45	10.9121	8.1	20.2789
12.46	10.8473	8.11	20.1738
12.47	10.79	8.13	20.0743
12.48	10.7353	8.14	19.975
12.49	10.6854	8.16	19.8784
12.49	10.6402	8.19	19.7854
12.5	10.5997	8.22	19.6961
12.51	10.5631	8.26	19.6094
12.52	10.5305	8.3	19.5237
12.53	10.5028	8.34	19.4406
12.54	10.4787	8.38	19.3606
12.55	10.461	8.43	19.2907
12.56	10.4447	8.48	19.219
12.56	10.4307	8.53	19.1451
12.57	10.4192	8.59	19.0729
12.58	10.4115	8.64	19.0023
12.59	10.4065	8.69	18.9323
12.6	10.4046	8.75	18.8658
12.61	10.4055	8.81	18.7994
12.62	10.4086	8.87	18.7339
12.63	10.4136	8.93	18.6731
12.63	10.4209	8.98	18.6141
12.64	10.4316	9.03	18.5512
12.65	10.4439	9.08	18.4858
12.66	10.4577	9.13	18.4203
12.67	10.4734	9.19	18.3588
12.68	10.4914	9.23	18.2968
12.69	10.5112	9.28	18.235
12.7	10.5319	9.33	18.1733
12.7	10.5533	9.37	18.1161
12.71	10.575	9.4	18.0615
12.72	10.6007	9.44	17.9987
12.73	10.6277	9.47	17.9359
12.74	10.6559	9.49	17.8732
12.75	10.6858	9.51	17.8103
12.76	10.7165	9.53	17.7467
12.76	10.7485	9.55	17.6823
12.77	10.7821	9.56	17.617
12.78	10.8162	9.56	17.5515
12.79	10.8477	9.57	17.4861
12.8	10.8854	9.56	17.4279
12.81	10.9242	9.55	17.3602
12.82	10.9642	9.54	17.2906
12.83	11.0055	9.53	17.2204
12.83	11.0488	9.51	17.1475
12.84	11.0939	9.48	17.0709
12.85	11.1403	9.45	16.9955
12.86	11.1867	9.42	16.9218
12.87	11.2264	9.38	16.8564
12.88	11.2737	9.34	16.7819
12.89	11.322	9.29	16.7044
12.9	11.3709	9.25	16.6262
12.9	11.4204	9.2	16.548
12.91	11.4699	9.14	16.4689
12.92	11.5186	9.08	16.3895
12.93	11.5677	9.02	16.3094
12.94	11.6164	8.95	16.2276
12.95	11.6643	8.88	16.1458
12.96	11.7067	8.81	16.0702
12.97	11.7498	8.74	15.9926
12.97	11.7943	8.67	15.9092
12.98	11.8369	8.6	15.825
12.99	11.8779	8.51	15.7401
13	11.9167	8.43	15.6552
13.01	11.9531	8.35	15.5687
13.02	11.9861	8.26	15.4823
13.03	12.0157	8.17	15.397
13.03	12.0427	8.09	15.31
13.04	12.0667	8	15.2216
13.05	12.0876	7.91	15.1323
13.06	12.1047	7.82	15.043
13.07	12.1173	7.74	14.9522
13.08	12.1256	7.64	14.8617
13.09	12.1296	7.55	14.7705
13.1	12.1281	7.46	14.6793
13.1	12.1227	7.36	14.5872
13.11	12.1134	7.26	14.4977
13.12	12.1007	7.16	14.4158
13.13	12.0819	7.07	14.3218
13.14	12.0574	6.98	14.2263
13.15	12.0277	6.89	14.1323
13.16	11.9941	6.79	14.0367
13.17	11.9554	6.69	13.9407
13.17	11.9119	6.6	13.8447
13.18	11.8649	6.5	13.7508
13.19	11.8157	6.41	13.6615
13.2	11.7568	6.31	13.5588
13.21	11.6939	6.22	13.4601
13.22	11.628	6.12	13.3606
13.23	11.5568	6.04	13.2618
13.24	11.4817	5.94	13.1615
13.24	11.4035	5.85	13.0604
13.25	11.3222	5.75	12.9601
13.26	11.2378	5.66	12.859
13.27	11.1488	5.56	12.7579
13.28	11.07	5.47	12.6678
13.29	10.9778	5.37	12.5687
13.3	10.8804	5.28	12.4665
13.3	10.7813	5.19	12.363
13.31	10.6804	5.09	12.2595
13.32	10.5771	5	12.1561
13.33	10.4718	4.9	12.0518
13.34	10.3652	4.8	11.9471
13.35	10.2708	4.71	11.855
13.36	10.1648	4.61	11.7552
13.37	10.0545	4.51	11.6521
13.37	9.94012	4.42	11.5459
13.38	9.82288	4.33	11.4381
13.39	9.7067	4.24	11.331
13.4	9.59447	4.14	11.2279
13.41	9.48205	4.04	11.1245
13.42	9.36877	3.95	11.0226
13.43	9.25654	3.85	10.9203
13.44	9.15419	3.75	10.8256
13.44	9.05133	3.65	10.7326
13.45	8.94098	3.56	10.6323
13.46	8.83127	3.46	10.5328
13.47	8.72323	3.36	10.434
13.48	8.61602	3.27	10.3345
13.49	8.51069	3.17	10.2373
13.5	8.40642	3.07	10.1409
13.51	8.31116	2.97	10.0521
13.51	8.21771	2.88	9.96554
13.52	8.11802	2.78	9.87226
13.53	8.01939	2.69	9.78055
13.54	7.92346	2.6	9.6905
13.55	7.82817	2.51	9.60125
13.56	7.73561	2.42	9.51427
13.57	7.64196	2.33	9.42669
13.58	7.54897	2.24	9.33892
13.58	7.45955	2.15	9.25272
13.59	7.37683	2.06	9.17334
13.6	7.30387	1.97	9.10354
13.61	7.2213	1.89	9.02505
13.62	7.14254	1.81	8.94844
13.63	7.06437	1.73	8.87397
13.64	6.98768	1.65	8.80051
13.64	6.9137	1.56	8.72943
13.65	6.8414	1.48	8.66048
13.66	6.77204	1.4	8.59469
13.67	6.71142	1.32	8.53782
13.68	6.64391	1.25	8.47475
13.69	6.57894	1.18	8.41381
13.7	6.51456	1.11	8.35457
13.71	6.45229	1.04	8.29744
13.71	6.39085	0.98	8.24202
13.72	6.33109	0.91	8.18791
13.73	6.27278	0.85	8.13604
13.74	6.21636	0.79	8.08628
13.75	6.16181	0.73	8.03796
13.76	6.11064	0.67	7.99359
13.77	6.05942	0.62	7.94935
13.78	6.00864	0.57	7.91269
13.78	5.95954	0.52	7.89407
13.79	5.91232	0.47	7.89431
13.8	5.8653	0.42	7.90042
13.81	5.82141	0.37	7.92753
13.82	5.77689	0.33	7.96078
13.83	5.73469	0.28	7.98346
13.84	5.6975	0.24	7.99839
13.85	5.66008	0.2	8.01041
13.85	5.62121	0.16	8.02146
13.86	5.5834	0.12	8.02947
13.87	5.54703	0.09	8.03162
13.88	5.5113	0.06	8.02441
13.89	5.47681	0.02	8.01116
13.9	5.44358	0	7.97261
13.91	5.41204	-0.03	7.91843
13.91	5.383	-0.06	7.86897
13.92	5.35436	-0.08	7.82203
13.93	5.32426	-0.11	7.75392
13.94	5.29648	-0.13	7.68896
13.95	5.26952	-0.15	7.63667
13.96	5.24382	-0.17	7.58908
13.97	5.21917	-0.19	7.54564
13.98	5.19491	-0.21	7.50635
13.98	5.17215	-0.22	7.47316
13.99	5.15126	-0.24	7.44904
14	5.13202	-0.25	7.43659
14.01	5.11071	-0.26	7.43046
14.02	5.0917	-0.27	7.43418
14.03	5.07246	-0.29	7.42967
14.04	5.05408	-0.3	7.41103
14.05	5.03653	-0.31	7.38751
14.05	5.0196	-0.31	7.36715
14.06	5.0031	-0.32	7.34916
14.07	4.98723	-0.33	7.33195
14.08	4.97469	-0.33	7.31948
14.09	4.96047	-0.34	7.30493
14.1	4.9473	-0.34	7.28992
14.11	4.93413	-0.35	7.27666
14.12	4.92159	-0.35	7.26284
14.12	4.91074	-0.35	7.24822
14.13	4.90071	-0.35	7.23361
14.14	4.89068	-0.35	7.21994
14.15	4.88127	-0.35	7.20834
14.16	4.87481	-0.35	7.19862
14.17	4.86791	-0.35	7.18756
14.18	4.86101	-0.34	7.17729
14.18	4.85537	-0.34	7.16756
14.19	4.85035	-0.34	7.15768
14.2	4.84534	-0.33	7.1486
14.21	4.84138	-0.33	7.14017
14.22	4.83844	-0.32	7.13122
14.23	4.83531	-0.32	7.12214
14.24	4.83323	-0.31	7.11516
14.25	4.83197	-0.31	7.10871
14.25	4.83135	-0.3	7.10173
14.26	4.83135	-0.3	7.09541
14.27	4.83135	-0.29	7.08988
14.28	4.8326	-0.28	7.08435
14.29	4.83554	-0.28	7.07961
14.3	4.83867	-0.27	7.07499
14.31	4.84244	-0.26	7.07143
14.32	4.8462	-0.25	7.06867
14.32	4.85059	-0.25	7.0659
14.33	4.8556	-0.24	7.06314
14.34	4.86105	-0.23	7.06087
14.35	4.86626	-0.23	7.0584
14.36	4.87296	-0.22	7.05563
14.37	4.87943	-0.21	7.05534
14.38	4.88675	-0.2	7.05406
14.39	4.89428	-0.2	7.05296
14.39	4.89969	-0.19	7.05296
14.4	4.89	-0.18	7.05375
14.41	4.88	-0.17	7.05455
14.42	4.88	-0.17	7.05534
14.43	4.88	-0.16	7.05613
14.44	4.88	-0.15	7.05692
14.45	4.88	-0.15	7.05771
14.45	4.88	-0.14	7.05857
14.46	4.88	-0.14	7.05975
14.47	4.88	-0.13	7.06087
14.48	4.88	-0.13	7.06166
14.49	4.88	-0.12	7.06166
14.5	4.88	-0.12	7.06245
14.51	4.88	-0.11	7.06166
14.52	4.88	-0.11	7.06121
14.52	4.88	-0.11	7.06082
14.53	4.88	-0.1	7.06008
14.54	4.88	-0.1	7.06008
14.55	4.88	-0.1	7.05929
14.56	4.88	-0.1	7.05766
14.57	4.88	-0.1	7.05534
14.58	4.88	-0.1	7.05372
14.59	4.88	-0.1	7.05095
14.59	4.88	-0.1	7.0474
14.6	4.88	-0.1	7.0442
14.61	4.88	-0.1	7.04105
14.62	4.88	-0.1	7.03673
14.63	4.88	-0.11	7.03159
14.64	4.88	-0.11	7.02762
14.65	4.88	-0.11	7.02209
14.66	4.88	-0.12	7.01577
14.66	4.88	-0.12	7.00864
14.67	4.88	-0.12	7.00114
14.68	4.88	-0.13	6.99443
14.69	4.88	-0.13	6.98613
14.7	4.88	-0.14	6.97626
14.71	4.88	-0.14	6.96678
14.72	4.88	-0.15	6.95651
14.72	4.88	-0.16	6.94624
14.73	4.88	-0.16	6.93676
14.74	4.88	-0.17	6.9257
14.75	4.88	-0.18	6.91386
14.76	4.88	-0.19	6.90122
14.77	4.88	-0.19	6.88937
14.78	4.88	-0.2	6.87714
14.79	4.88	-0.21	6.86409
14.79	4.88	-0.21	6.85145
14.8	4.88	-0.22	6.83962
14.81	4.88	-0.23	6.82696
14.82	4.88	-0.24	6.81435
14.83	4.88	-0.25	6.80131
14.84	4.88	-0.25	6.78828
14.85	4.88	-0.26	6.77446
14.86	4.88	-0.26	6.76064
14.86	4.88	-0.27	6.74761
14.87	4.88	-0.28	6.73378
14.88	4.88	-0.28	6.72154
14.89	4.88	-0.29	6.71005
14.9	4.88	-0.29	6.69627
14.91	4.88	-0.3	6.68323
14.92	4.88	-0.3	6.6702
14.93	4.88	-0.3	6.65717
14.93	4.88	-0.3	6.64493
14.94	4.88	-0.31	6.63263
14.95	4.88	-0.31	6.62191
14.96	4.88	-0.31	6.61362
14.97	4.88	-0.3	6.60341
14.98	4.88	-0.3	6.59387
14.99	4.88	-0.3	6.58511
14.99	4.88	-0.3	6.57728
15	4.88	-0.29	6.5701
15.01	4.88	-0.29	6.56378
15.02	4.88	-0.28	6.55746
15.03	4.88	-0.27	6.55194
15.04	4.88	-0.27	6.54799
15.05	4.88	-0.26	6.54475
15.06	4.88	-0.25	6.54119
15.06	4.88	-0.24	6.53922
15.07	4.88	-0.23	6.53803
15.08	4.88	-0.22	6.53676
15.09	4.88	-0.2	6.53755
15.1	4.88	-0.19	6.53983
15.11	4.88	-0.17	6.5418
15.12	4.88	-0.15	6.54377
15.13	4.88	-0.14	6.54762
15.13	4.88	-0.12	6.55236
15.14	4.88	-0.1	6.55789
15.15	4.88	-0.08	6.56421
15.16	4.88	-0.06	6.5716
15.17	4.88	-0.04	6.57989
15.18	4.88	-0.02	6.58926
15.19	4.88	0	6.59952
15.2	4.88	0.02	6.60979
15.2	4.88	0.04	6.62006
15.21	4.88	0.07	6.6306
15.22	4.88	0.09	6.64218
15.23	4.88	0.12	6.65429
15.24	4.88	0.14	6.66732
15.25	4.88	0.17	6.67956
15.26	4.88	0.19	6.69339
15.26	4.88	0.22	6.70721
15.27	4.88	0.25	6.72038
15.28	4.88	0.28	6.73273
15.29	4.88	0.31	6.7471
15.3	4.88	0.34	6.76092
15.31	4.88	0.37	6.77474
15.32	4.88	0.4	6.78935
15.33	4.88	0.43	6.80254
15.33	4.88	0.46	6.81597
15.34	4.88	0.5	6.82861
15.35	4.88	0.53	6.84204
15.36	4.88	0.56	6.8531
15.37	4.88	0.59	6.86393
15.38	4.88	0.63	6.87521
15.39	4.88	0.66	6.88627
15.4	4.88	0.69	6.89592
15.4	4.88	0.73	6.9058
15.41	4.88	0.76	6.91488
15.42	4.88	0.79	6.92159
15.43	4.88	0.83	6.92849
15.44	4.88	0.86	6.93323
15.45	4.88	0.89	6.93597
15.46	4.88	0.93	6.93
15.47	4.88	0.96	6.93
15.47	4.88	0.99	6.93
15.48	4.88	1.01	6.93
15.49	4.88	1.04	6.93
15.5	4.88	1.07	6.93
15.51	4.88	1.09	6.93
15.52	4.88	1.11	6.93
15.53	4.88	1.13	6.93
15.53	4.88	1.15	6.93
15.54	4.88	1.17	6.93
15.55	4.88	1.18	6.93
15.56	4.88	1.19	6.93
15.57	4.88	1.19	6.93
15.58	4.88	1.2	6.93
15.59	4.88	1.2	6.93
15.6	4.88	1.19	6.93
15.6	4.88	1.19	6.93
15.61	4.88	1.18	6.93
15.62	4.88	1.17	6.93
15.63	4.88	1.15	6.93
15.64	4.88	1.14	6.93
15.65	4.88	1.11	6.93
15.66	4.88	1.09	6.93
15.67	4.88	1.06	6.93
15.67	4.88	1.03	6.93
15.68	4.88	1	6.93
15.69	4.88	0.96	6.93
15.7	4.88	0.93	6.93
15.71	4.88	0.89	6.93
15.72	4.88	0.85	6.93
15.73	4.88	0.81	6.93
15.74	4.88	0.76	6.93
15.74	4.88	0.72	6.93
15.75	4.88	0.67	6.93
15.76	4.88	0.62	6.93
15.77	4.88	0.57	6.93
15.78	4.88	0.51	6.93
15.79	4.88	0.46	6.93
15.8	4.88	0.4	6.93
15.81	4.88	0.35	6.93
15.81	4.88	0.3	6.93
15.82	4.88	0.24	6.93
15.83	4.88	0.18	6.93
15.84	4.88	0.12	6.93
15.85	4.88	0.05	6.93
15.86	4.88	-0.01	6.93
15.87	4.88	-0.07	6.93
15.87	4.88	-0.12	6.93
15.88	4.88	-0.18	6.93
15.89	4.88	-0.24	6.93
15.9	4.88	-0.3	6.93
15.91	4.88	-0.36	6.93
15.92	4.88	-0.42	6.93
15.93	4.88	-0.48	6.93
15.94	4.88	-0.54	6.93
15.94	4.88	-0.6	6.93
15.95	4.88	-0.66	6.93
15.96	4.88	-0.72	6.93
15.97	4.88	-0.77	6.93
15.98	4.88	-0.82	6.93
15.99	4.88	-0.88	6.93
16	4.88	-0.94	6.93

## Sheet: Fig.S4c
ml	mAU	PDC
0	-0.26
0.02	-1.27
0.05	-1.42
0.07	-1.43
0.1	-1.44
0.12	-1.44
0.15	-1.45
0.17	-1.41
0.2	-1.42
0.22	-1.39
0.25	-1.37
0.27	-1.15
0.3	-0.95
0.32	-0.84
0.35	-0.74
0.37	-0.67
0.4	-0.67
0.42	-0.6
0.45	-0.7
0.47	-0.74
0.5	-0.75
0.52	-0.69
0.55	-0.74
0.57	-0.72
0.6	-0.74
0.62	-0.69
0.65	-0.71
0.67	-0.79
0.7	-0.81
0.72	-0.81
0.75	-0.83
0.77	-0.82
0.8	-0.78
0.82	-0.78
0.85	-0.85
0.87	-1
0.9	-0.88
0.92	-0.7
0.95	-0.47
0.97	-0.46
1	-0.09
1.02	0.54
1.05	0.84
1.07	1.13
1.1	1.47
1.12	1.28
1.15	1.31
1.17	1.15
1.2	0.95
1.22	0.85
1.25	0.77
1.27	0.68
1.3	0.61
1.32	0.54
1.35	0.52
1.37	0.48
1.4	0.47
1.42	0.47
1.45	0.43
1.47	0.4
1.5	0.38
1.52	0.36
1.55	0.31
1.57	0.36
1.6	0.31
1.62	0.3
1.65	0.6
1.67	0.59
1.7	0.56
1.72	0.51
1.75	0.51
1.77	0.59
1.8	0.52
1.82	0.52
1.85	0.58
1.87	0.57
1.9	0.55
1.92	0.54
1.95	0.51
1.97	0.5
2	0.52
2.02	0.46
2.05	0.5
2.07	0.47
2.1	0.45
2.12	0.49
2.15	0.45
2.17	0.44
2.2	0.43
2.22	0.41
2.25	0.38
2.27	0.43
2.3	0.46
2.32	0.4
2.35	0.42
2.37	0.43
2.4	0.41
2.42	0.38
2.45	0.44
2.47	0.41
2.5	0.41
2.52	0.4
2.55	0.42
2.57	0.4
2.6	0.39
2.62	0.4
2.65	0.38
2.67	0.4
2.7	0.36
2.72	0.4
2.75	0.4
2.77	0.37
2.8	0.35
2.82	0.38
2.85	0.34
2.87	0.35
2.9	0.36
2.92	0.36
2.95	0.34
2.97	0.29
3	0.28
3.02	0.33
3.05	0.34
3.07	0.37
3.1	0.35
3.12	0.34
3.15	0.35
3.17	0.35
3.2	0.33
3.22	0.33
3.25	0.37
3.27	0.34
3.3	0.34
3.32	0.38
3.35	0.38
3.37	0.34
3.4	0.36
3.42	0.41
3.45	0.37
3.47	0.38
3.5	0.36
3.52	0.34
3.55	0.31
3.57	0.32
3.6	0.37
3.62	0.37
3.65	0.32
3.67	0.32
3.7	0.33
3.72	0.34
3.75	0.33
3.77	0.36
3.8	0.37
3.82	0.37
3.85	0.37
3.87	0.39
3.9	0.36
3.92	0.43
3.95	0.41
3.97	0.42
4	0.38
4.02	0.4
4.05	0.36
4.07	0.35
4.1	0.42
4.12	0.36
4.15	0.39
4.17	0.37
4.2	0.41
4.22	0.37
4.25	0.38
4.27	0.36
4.3	0.38
4.32	0.38
4.35	0.38
4.37	0.38
4.4	0.34
4.42	0.34
4.45	0.34
4.47	0.28
4.5	0.31
4.52	0.3
4.55	0.29
4.57	0.35
4.6	0.33
4.62	0.32
4.65	0.31
4.67	0.28
4.7	0.33
4.72	0.29
4.75	0.29
4.77	0.3
4.8	0.3
4.82	0.27
4.85	0.29
4.87	0.29
4.9	0.35
4.92	0.36
4.95	0.36
4.97	0.31
5	0.36
5.02	0.3
5.05	0.34
5.07	0.38
5.1	0.32
5.12	0.36
5.15	0.34
5.17	0.36
5.2	0.33
5.22	0.34
5.25	0.34
5.27	0.4
5.3	0.33
5.32	0.39
5.35	0.38
5.37	0.31
5.4	0.31
5.42	0.28
5.45	0.28
5.47	0.29
5.5	0.33
5.52	0.33
5.55	0.32
5.57	0.26
5.6	0.32
5.62	0.35
5.65	0.33
5.67	0.32
5.7	0.36
5.72	0.31
5.75	0.32
5.77	0.34
5.8	0.28
5.82	0.3
5.85	0.32
5.87	0.26
5.9	0.32
5.92	0.27
5.95	0.24
5.97	0.3
6	0.26
6.02	0.31
6.05	0.36
6.07	0.3
6.1	0.23
6.12	0.26
6.15	0.29
6.17	0.27
6.2	0.31
6.22	0.32
6.25	0.27
6.27	0.27
6.3	0.26
6.32	0.29
6.35	0.3
6.37	0.26
6.4	0.31
6.42	0.25
6.45	0.23
6.47	0.32
6.5	0.28
6.52	0.25
6.55	0.32
6.57	0.28
6.6	0.26
6.62	0.26
6.65	0.3
6.67	0.29
6.7	0.3
6.72	0.28
6.75	0.28
6.77	0.28
6.8	0.33
6.82	0.32
6.85	0.29
6.87	0.28
6.9	0.28
6.92	0.25
6.95	0.31
6.97	0.23
7	0.25
7.02	0.26
7.05	0.28
7.07	0.29
7.1	0.26
7.12	0.24
7.15	0.26
7.17	0.29
7.2	0.33
7.22	0.33
7.25	0.32
7.27	0.34
7.3	0.3
7.32	0.38
7.35	0.36
7.37	0.34
7.4	0.32
7.42	0.36
7.45	0.35
7.47	0.31
7.5	0.29
7.52	0.37
7.55	0.32
7.57	0.33
7.6	0.34
7.62	0.27
7.65	0.29
7.67	0.34
7.7	0.28
7.72	0.31
7.75	0.32
7.77	0.31
7.8	0.34
7.82	0.36
7.85	0.29
7.87	0.38
7.9	0.39
7.92	0.35
7.95	0.37
7.97	0.34
8	0.37
8.02	0.38
8.05	0.38
8.07	0.4
8.1	0.36
8.12	0.38
8.15	0.39
8.17	0.35
8.2	0.36
8.22	0.41
8.25	0.34
8.27	0.37
8.3	0.38
8.32	0.39
8.35	0.39
8.37	0.42
8.4	0.37
8.42	0.41
8.45	0.41
8.47	0.41
8.5	0.42
8.52	0.39
8.55	0.41
8.57	0.42
8.6	0.41
8.62	0.46
8.65	0.45
8.67	0.48
8.7	0.44
8.72	0.48
8.75	0.47
8.77	0.49
8.8	0.48
8.82	0.59
8.85	0.59
8.87	0.62
8.9	0.59
8.92	0.69
8.95	0.67
8.97	0.72
9	0.75
9.02	0.74
9.05	0.78
9.07	0.89
9.1	0.9
9.12	0.96
9.15	1.07
9.17	1.12
9.2	1.22
9.22	1.25
9.25	1.29
9.27	1.45
9.3	1.59
9.32	1.69
9.35	1.88
9.37	2.03
9.4	2.21
9.42	2.42
9.45	2.57
9.47	2.85
9.5	3.06
9.52	3.29
9.55	3.53
9.57	3.76
9.6	4.06
9.62	4.3
9.65	4.56
9.67	4.79
9.7	5.04
9.72	5.22
9.75	5.53
9.77	5.69
9.8	5.87
9.82	6.05
9.85	6.2
9.87	6.38
9.9	6.54
9.92	6.67
9.95	6.78
9.97	6.86
10	6.96
10.02	7.06
10.05	7.17
10.07	7.27
10.1	7.32
10.12	7.37
10.15	7.48
10.17	7.54
10.2	7.65
10.22	7.72
10.25	7.76
10.27	7.86
10.3	7.93
10.32	8.05
10.35	8.15
10.37	8.39
10.4	8.59
10.42	8.86
10.45	9.19
10.47	9.62
10.5	10.13
10.52	10.82
10.55	11.6
10.57	12.62
10.6	13.8
10.62	15.35
10.65	17.17
10.67	19.48
10.7	22.13
10.72	25.17
10.75	28.65
10.77	32.76
10.8	37.54
10.82	42.84
10.85	48.58
10.87	55.23
10.9	62.42
10.92	69.99
10.95	78.14
10.97	86.77
11	95.97
11.02	105.16
11.05	114.46
11.07	124.13
11.1	133.74
11.12	143.05
11.15	152.48
11.17	161.04
11.2	169.15
11.22	177.01
11.25	183
11.27	189.98
11.3	195.58
11.32	200.01
11.35	203.86
11.37	206.62
11.4	208.36
11.42	209.32
11.45	209.24
11.47	208.24
11.5	207.19
11.52	204.35
11.55	201.03
11.57	197.46
11.6	193.26
11.62	188.75
11.65	183.89
11.67	178.39
11.7	173.09
11.72	167.32
11.75	161.41
11.77	155.56
11.8	149.36
11.82	143.3
11.85	137.46
11.87	131.58
11.9	126.01
11.92	120.33
11.95	114.92
11.97	109.95
12	104.94
12.02	100.13
12.05	95.62
12.07	91.12
12.1	87.05
12.12	83.16
12.15	79.29
12.17	75.77
12.2	72.48
12.22	69.2
12.25	66.22
12.27	63.41
12.3	60.71
12.32	58.16
12.35	55.76
12.37	53.48
12.4	51.44
12.42	49.36
12.45	47.5
12.47	45.78
12.5	44.05
12.52	42.44
12.55	40.92
12.57	39.49
12.6	38.13
12.62	36.97
12.65	35.8
12.67	34.7
12.7	33.66
12.72	32.73
12.75	31.87
12.77	30.98
12.8	30.17
12.82	29.46
12.85	28.79
12.87	28.12
12.9	27.58
12.92	26.99
12.95	26.42
12.97	25.92
13	25.41
13.02	25.03
13.05	24.55
13.07	24.12
13.1	23.76
13.12	23.35
13.15	23.01
13.17	22.63
13.2	22.22
13.22	21.9
13.25	21.59
13.27	21.23
13.3	20.84
13.32	20.52
13.35	20.29
13.37	19.9
13.4	19.53
13.42	19.23
13.45	18.87
13.47	18.65
13.5	18.31
13.52	17.99
13.55	17.71
13.57	17.4
13.6	17.09
13.62	16.88
13.65	16.58
13.67	16.3
13.7	16.04
13.72	15.76
13.75	15.5
13.77	15.36
13.8	15.15
13.82	14.91
13.85	14.72
13.87	14.51
13.9	14.35
13.92	14.19
13.95	14.04
13.97	13.85
14	13.73
14.02	13.56
14.05	13.43
14.07	13.35
14.1	13.16
14.12	13.09
14.15	12.97
14.17	12.87
14.2	12.78
14.22	12.63
14.25	12.57
14.27	12.48
14.3	12.45
14.32	12.35
14.35	12.25
14.37	12.13
14.4	12.11
14.42	11.98
14.45	11.93
14.47	11.85
14.5	11.77
14.52	11.66
14.55	11.59
14.57	11.53
14.6	11.42
14.62	11.29
14.65	11.23
14.67	11.12
14.7	11.02
14.72	11
14.75	10.89
14.77	10.84
14.8	10.74
14.82	10.65
14.85	10.49
14.87	10.4
14.9	10.32
14.92	10.23
14.95	10.09
14.97	10.03
15	9.95
15.02	9.86
15.05	9.71
15.07	9.64
15.1	9.54
15.12	9.42
15.15	9.29
15.17	9.21
15.2	9.16
15.22	9.03
15.25	8.92
15.27	8.82
15.3	8.76
15.32	8.67
15.35	8.54
15.37	8.41
15.4	8.29
15.42	8.27
15.45	8.11
15.47	8
15.5	7.93
15.52	7.87
15.55	7.73
15.57	7.66
15.6	7.58
15.62	7.49
15.65	7.39
15.67	7.32
15.7	7.2
15.72	7.1
15.75	6.99
15.77	6.96
15.8	6.85
15.82	6.81
15.85	6.72
15.87	6.7
15.9	6.59
15.92	6.52
15.95	6.42
15.97	6.28
16	6.24
16.02	6.23
16.05	6.11
16.07	6.04
16.1	5.92
16.12	5.88
16.15	5.79
16.17	5.7
16.2	5.58
16.22	5.54
16.25	5.38
16.27	5.35
16.3	5.27
16.32	5.19
16.35	5.09
16.37	5.05
16.4	4.96
16.42	4.84
16.45	4.75
16.47	4.73
16.5	4.62
16.52	4.5
16.55	4.5
16.57	4.44
16.6	4.36
16.62	4.26
16.65	4.25
16.67	4.11
16.7	4.11
16.72	3.99
16.75	3.91
16.77	3.85
16.8	3.76
16.82	3.73
16.85	3.68
16.87	3.59
16.9	3.51
16.92	3.48
16.95	3.4
16.97	3.39
17	3.34
17.02	3.28
17.05	3.26
17.07	3.2
17.1	3.14
17.12	3.12
17.15	3.04
17.17	3.01
17.2	2.96
17.22	2.96
17.25	2.88
17.27	2.84
17.3	2.87
17.32	2.79
17.35	2.75
17.37	2.66
17.4	2.72
17.42	2.71
17.45	2.67
17.47	2.67
17.5	2.58
17.52	2.59
17.55	2.55
17.57	2.51
17.6	2.53
17.62	2.53
17.65	2.44
17.67	2.44
17.7	2.46
17.72	2.43
17.75	2.4
17.77	2.4
17.8	2.36
17.82	2.38
17.85	2.35
17.87	2.28
17.9	2.35
17.92	2.28
17.95	2.34
17.97	2.29
18	2.24
18.02	2.24
18.05	2.28
18.07	2.22
18.1	2.22
18.12	2.21
18.15	2.24
18.17	2.21
18.2	2.13
18.22	2.17
18.25	2.14
18.27	2.09
18.3	2.08
18.32	2.14
18.35	2.1
18.37	2.05
18.4	2.06
18.42	2.04
18.45	1.97
18.47	2.02
18.5	2
18.52	2.01
18.55	2.01
18.57	1.99
18.6	1.98
18.62	1.99
18.65	2.01
18.67	1.98
18.7	1.93
18.72	1.92
18.75	1.95
18.77	1.9
18.8	1.91
18.82	1.91
18.85	1.9
18.87	1.89
18.9	1.85
18.92	1.87
18.95	1.88
18.97	1.86
19	1.89
19.02	1.87
19.05	1.86
19.07	1.84
19.1	1.87
19.12	1.8
19.15	1.86
19.17	1.81
19.2	1.81
19.22	1.84
19.25	1.79
19.27	1.74
19.3	1.8
19.32	1.75
19.35	1.75
19.37	1.74
19.4	1.74
19.42	1.74
19.45	1.78
19.47	1.75
19.5	1.75
19.52	1.77
19.55	1.72
19.57	1.7
19.6	1.76
19.62	1.69
19.65	1.67
19.67	1.68
19.7	1.69
19.72	1.69
19.75	1.63
19.77	1.7
19.8	1.7
19.82	1.63
19.85	1.65
19.87	1.62
19.9	1.65
19.92	1.62
19.95	1.64
19.97	1.64
20	1.64
20.02	1.62
20.05	1.64
20.07	1.62
20.1	1.59
20.12	1.62
20.15	1.61
20.17	1.56
20.2	1.59
20.22	1.61
20.25	1.56
20.27	1.58
20.3	1.55
20.32	1.51
20.35	1.59
20.37	1.51
20.4	1.48
20.42	1.56
20.45	1.52
20.47	1.51
20.5	1.53
20.52	1.5
20.55	1.5
20.57	1.48
20.6	1.47
20.62	1.48
20.65	1.49
20.67	1.47
20.7	1.48
20.72	1.46
20.75	1.49
20.77	1.46
20.8	1.45
20.82	1.45
20.85	1.43
20.87	1.44
20.9	1.43
20.92	1.45
20.95	1.44
20.97	1.42
21	1.42
21.02	1.42
21.05	1.42
21.07	1.4
21.1	1.41
21.12	1.41
21.15	1.42
21.17	1.4
21.2	1.39
21.22	1.35
21.25	1.38
21.27	1.38
21.3	1.33
21.32	1.36
21.35	1.36
21.37	1.3
21.4	1.32
21.42	1.36
21.45	1.29
21.47	1.28
21.5	1.25
21.52	1.27
21.55	1.29
21.57	1.28
21.6	1.29
21.62	1.26
21.65	1.26
21.67	1.27
21.7	1.23
21.72	1.22
21.75	1.27
21.77	1.22
21.8	1.2
21.82	1.19
21.85	1.18
21.87	1.21
21.9	1.25
21.92	1.22
21.95	1.17
21.97	1.2
22	1.2
22.02	1.21
22.05	1.22
22.07	1.21
22.1	1.22
22.12	1.2
22.15	1.21
22.17	1.24
22.2	1.23
22.22	1.22
22.25	1.19
22.27	1.14
22.3	1.14
22.32	1.19
22.35	1.16
22.37	1.15
22.4	1.19
22.42	1.16
22.45	1.14
22.47	1.15
22.5	1.15
22.52	1.13
22.55	1.11
22.57	1.14
22.6	1.14
22.62	1.1
22.65	1.13
22.67	1.15
22.7	1.12
22.72	1.1
22.75	1.1
22.77	1.11
22.8	1.1
22.82	1.12
22.85	1.06
22.87	1.12
22.9	1.08
22.92	1.02
22.95	1.04
22.97	1.06
23	1.02
23.02	1.07
23.05	1.01
23.07	1.03
23.1	1.02
23.12	0.99
23.15	1.02
23.17	1.05
23.2	1.04
23.22	1.02
23.25	1.04
23.27	1.03
23.3	1.03
23.32	1.01
23.35	1.05
23.37	1.06
23.4	1
23.42	1.02
23.45	1.02
23.47	1.02
23.5	0.99
23.52	1.02
23.55	1.03
23.57	1.05
23.6	1.07
23.62	1.05
23.65	1.02
23.67	1.02
23.7	1.01
23.72	1.04
23.75	1
23.77	0.98
23.8	1.03
23.82	1.03
23.85	0.96
23.87	1
23.9	1.03
23.92	1
23.95	1
23.97	0.97
24	0.95
24.02	0.91
24.05	1
24.07	0.99
24.1	1
24.12	0.98
24.15	0.94
11.09		188.003
11.098		187.969
11.106		188.215
11.115		188.815
11.123		189.045
11.132		189.025
11.14		189.613
11.148		190.527
11.157		190.884
11.165		190.767
11.174		190.193
11.182		189.509
11.191		189.066
11.199		188.822
11.207		188.598
11.216		188.33
11.224		188.103
11.233		187.616
11.241		187.013
11.249		186.512
11.258		186.033
11.266		185.625
11.275		185.512
11.283		185.75
11.292		185.823
11.3		185.758
11.308		185.599
11.317		185.381
11.325		185.26
11.334		185.342
11.342		185.522
11.35		185.873
11.359		186.293
11.367		186.726
11.376		187.017
11.384		187.037
11.393		186.962
11.401		186.922
11.409		186.82
11.418		186.779
11.426		186.868
11.435		187.005
11.443		187.01
11.451		186.953
11.46		187.096
11.468		187.42
11.477		187.831
11.485		187.909
11.494		187.969
11.502		187.911
11.51		187.697
11.519		187.663
11.527		187.859
11.536		188.116
11.544		188.313
11.552		188.06
11.561		187.967
11.569		188.015
11.578		188.112
11.586		188.029
11.595		187.763
11.603		187.629
11.611		187.706
11.62		188.041
11.628		188.361
11.637		188.521
11.645		188.864
11.653		189.241
11.662		189.158
11.67		188.973
11.679		188.683
11.687		188.309
11.696		188.405
11.704		188.691
11.712		188.832
11.721		189.301
11.729		189.632
11.738		189.564
11.746		189.644

## Sheet: Fig.S4g
ml	UV	PDC
-2.3	0.02
-2.29	0.022
-2.28	0.024
-2.27	0.025
-2.27	0.027
-2.26	0.028
-2.25	0.029
-2.24	0.03
-2.23	0.03
-2.22	0.031
-2.22	0.031
-2.21	0.031
-2.2	0.032
-2.19	0.031
-2.18	0.031
-2.17	0.031
-2.17	0.031
-2.16	0.03
-2.15	0.03
-2.14	0.03
-2.13	0.029
-2.12	0.029
-2.11	0.028
-2.11	0.027
-2.1	0.027
-2.09	0.026
-2.08	0.026
-2.07	0.025
-2.06	0.024
-2.06	0.024
-2.05	0.023
-2.04	0.022
-2.03	0.022
-2.02	0.021
-2.01	0.02
-2.01	0.019
-2	0.019
-1.99	0.018
-1.98	0.017
-1.97	0.016
-1.96	0.016
-1.95	0.015
-1.95	0.014
-1.94	0.013
-1.93	0.013
-1.92	0.012
-1.91	0.011
-1.9	0.01
-1.9	0.009
-1.89	0.009
-1.88	0.008
-1.87	0.007
-1.86	0.006
-1.85	0.005
-1.85	0.005
-1.84	0.004
-1.83	0.003
-1.82	0.002
-1.81	0.001
-1.8	0.0004
-1.79	0
-1.79	0
-1.78	0
-1.77	0
-1.76	0
-1.75	0
-1.74	-0.01
-1.74	-0.01
-1.73	-0.01
-1.72	-0.01
-1.71	-0.01
-1.7	-0.01
-1.69	-0.01
-1.69	-0.01
-1.68	-0.01
-1.67	-0.01
-1.66	-0.01
-1.65	-0.01
-1.64	-0.02
-1.64	-0.02
-1.63	-0.02
-1.62	-0.02
-1.61	-0.02
-1.6	-0.02
-1.59	-0.02
-1.58	-0.02
-1.58	-0.02
-1.57	-0.02
-1.56	-0.02
-1.55	-0.02
-1.54	-0.03
-1.53	-0.03
-1.53	-0.03
-1.52	-0.03
-1.51	-0.03
-1.5	-0.03
-1.49	-0.03
-1.48	-0.03
-1.48	-0.03
-1.47	-0.03
-1.46	-0.03
-1.45	-0.03
-1.44	-0.04
-1.43	-0.04
-1.42	-0.04
-1.42	-0.04
-1.41	-0.04
-1.4	-0.04
-1.39	-0.04
-1.38	-0.04
-1.37	-0.04
-1.37	-0.04
-1.36	-0.04
-1.35	-0.04
-1.34	-0.05
-1.33	-0.05
-1.32	-0.05
-1.32	-0.05
-1.31	-0.05
-1.3	-0.05
-1.29	-0.05
-1.28	-0.05
-1.27	-0.05
-1.26	-0.05
-1.26	-0.05
-1.25	-0.05
-1.24	-0.05
-1.23	-0.05
-1.22	-0.05
-1.21	-0.05
-1.21	-0.06
-1.2	-0.06
-1.19	-0.05
-1.18	-0.05
-1.17	-0.05
-1.16	-0.05
-1.16	-0.05
-1.15	-0.05
-1.14	-0.05
-1.13	-0.05
-1.12	-0.05
-1.11	-0.05
-1.1	-0.05
-1.1	-0.05
-1.09	-0.05
-1.08	-0.05
-1.07	-0.05
-1.06	-0.05
-1.05	-0.05
-1.05	-0.05
-1.04	-0.05
-1.03	-0.05
-1.02	-0.05
-1.01	-0.05
-1	-0.05
-1	-0.05
-0.99	-0.04
-0.98	-0.04
-0.97	-0.04
-0.96	-0.04
-0.95	-0.04
-0.94	-0.04
-0.94	-0.04
-0.93	-0.03
-0.92	-0.03
-0.91	-0.03
-0.9	-0.03
-0.89	-0.03
-0.89	-0.03
-0.88	-0.03
-0.87	-0.03
-0.86	-0.03
-0.85	-0.03
-0.84	-0.03
-0.84	-0.03
-0.83	-0.04
-0.82	-0.04
-0.81	-0.04
-0.8	-0.03
-0.79	-0.03
-0.78	-0.03
-0.78	-0.03
-0.77	-0.03
-0.76	-0.03
-0.75	-0.03
-0.74	-0.03
-0.73	-0.02
-0.73	-0.02
-0.72	-0.02
-0.71	-0.02
-0.7	-0.02
-0.69	-0.02
-0.68	-0.01
-0.68	-0.01
-0.67	-0.01
-0.66	-0.01
-0.65	-0.01
-0.64	-0.01
-0.63	-0.01
-0.62	-0.01
-0.62	-0.01
-0.61	-0.01
-0.6	-0.01
-0.59	-0.02
-0.58	-0.02
-0.57	-0.02
-0.57	-0.02
-0.56	-0.02
-0.55	-0.02
-0.54	-0.03
-0.53	-0.03
-0.52	-0.03
-0.52	-0.03
-0.51	-0.03
-0.5	-0.04
-0.49	-0.04
-0.48	-0.04
-0.47	-0.04
-0.47	-0.05
-0.46	-0.05
-0.45	-0.05
-0.44	-0.05
-0.43	-0.05
-0.42	-0.05
-0.41	-0.05
-0.41	-0.05
-0.4	-0.05
-0.39	-0.05
-0.38	-0.05
-0.37	-0.05
-0.36	-0.05
-0.36	-0.05
-0.35	-0.05
-0.34	-0.05
-0.33	-0.05
-0.32	-0.05
-0.31	-0.04
-0.31	-0.04
-0.3	-0.04
-0.29	-0.05
-0.28	-0.05
-0.27	-0.05
-0.26	-0.05
-0.25	-0.05
-0.25	-0.05
-0.24	-0.05
-0.23	-0.05
-0.22	-0.06
-0.21	-0.06
-0.2	-0.06
-0.2	-0.06
-0.19	-0.06
-0.18	-0.06
-0.17	-0.07
-0.16	-0.07
-0.15	-0.07
-0.15	-0.07
-0.14	-0.07
-0.13	-0.07
-0.12	-0.07
-0.11	-0.07
-0.1	-0.07
-0.09	-0.07
-0.09	-0.07
-0.08	-0.07
-0.07	-0.07
-0.06	-0.07
-0.05	-0.07
-0.04	-0.07
-0.04	-0.06
-0.03	-0.06
-0.02	-0.06
-0.01	-0.05
0	-0.04
0.006	-0.03
0.015	-0.02
0.023	-0.01
0.032	0.014
0.04	0.038
0.048	0.067
0.057	0.101
0.065	0.142
0.074	0.19
0.082	0.246
0.091	0.311
0.099	0.384
0.107	0.466
0.116	0.558
0.124	0.659
0.133	0.768
0.141	0.884
0.149	1.006
0.158	1.132
0.166	1.26
0.175	1.388
0.183	1.512
0.192	1.631
0.2	1.742
0.208	1.842
0.217	1.929
0.225	2.001
0.234	2.056
0.242	2.095
0.25	2.115
0.259	2.118
0.267	2.105
0.276	2.076
0.284	2.033
0.293	1.978
0.301	1.913
0.309	1.839
0.318	1.76
0.326	1.677
0.335	1.592
0.343	1.507
0.351	1.422
0.36	1.34
0.368	1.26
0.377	1.184
0.385	1.112
0.394	1.044
0.402	0.98
0.41	0.92
0.419	0.865
0.427	0.813
0.436	0.765
0.444	0.72
0.452	0.678
0.461	0.64
0.469	0.603
0.478	0.569
0.486	0.538
0.495	0.508
0.503	0.48
0.511	0.454
0.52	0.429
0.528	0.406
0.537	0.384
0.545	0.363
0.553	0.344
0.562	0.325
0.57	0.308
0.579	0.292
0.587	0.276
0.596	0.261
0.604	0.247
0.612	0.234
0.621	0.221
0.629	0.209
0.638	0.197
0.646	0.186
0.654	0.175
0.663	0.165
0.671	0.155
0.68	0.145
0.688	0.136
0.697	0.127
0.705	0.119
0.713	0.11
0.722	0.102
0.73	0.095
0.739	0.087
0.747	0.08
0.755	0.073
0.764	0.066
0.772	0.06
0.781	0.054
0.789	0.048
0.798	0.043
0.806	0.037
0.814	0.032
0.823	0.027
0.831	0.022
0.84	0.017
0.848	0.012
0.856	0.007
0.865	0.002
0.873	0
0.882	-0.01
0.89	-0.01
0.899	-0.02
0.907	-0.03
0.915	-0.03
0.924	-0.04
0.932	-0.04
0.941	-0.05
0.949	-0.05
0.957	-0.06
0.966	-0.06
0.974	-0.07
0.983	-0.07
0.991	-0.08
1	-0.08
1.008	-0.08
1.016	-0.09
1.025	-0.09
1.033	-0.09
1.042	-0.09
1.05	-0.1
1.058	-0.1
1.067	-0.1
1.075	-0.1
1.084	-0.1
1.092	-0.1
1.101	-0.1
1.109	-0.1
1.117	-0.1
1.126	-0.11
1.134	-0.11
1.143	-0.11
1.151	-0.11
1.16	-0.11
1.168	-0.11
1.176	-0.11
1.185	-0.11
1.193	-0.11
1.202	-0.11
1.21	-0.11
1.218	-0.12
1.227	-0.12
1.235	-0.12
1.244	-0.12
1.252	-0.12
1.261	-0.12
1.269	-0.12
1.277	-0.12
1.286	-0.12
1.294	-0.12
1.303	-0.12
1.311	-0.12
1.319	-0.13
1.328	-0.13
1.336	-0.13
1.345	-0.13
1.353	-0.13
1.362	-0.13
1.37	-0.13
1.378	-0.13
1.387	-0.13
1.395	-0.13
1.404	-0.13
1.412	-0.14
1.42	-0.14
1.429	-0.14
1.437	-0.14
1.446	-0.14
1.454	-0.15
1.463	-0.15
1.471	-0.15
1.479	-0.15
1.488	-0.16
1.496	-0.16
1.505	-0.17
1.513	-0.17
1.521	-0.18
1.53	-0.18
1.538	-0.19
1.547	-0.19
1.555	-0.2
1.564	-0.2
1.572	-0.21
1.58	-0.22
1.589	-0.22
1.597	-0.23
1.606	-0.23
1.614	-0.24
1.622	-0.24
1.631	-0.24
1.639	-0.25
1.648	-0.25
1.656	-0.25
1.665	-0.26
1.673	-0.26
1.681	-0.26
1.69	-0.26
1.698	-0.26
1.707	-0.27
1.715	-0.27
1.723	-0.27
1.732	-0.27
1.74	-0.27
1.749	-0.27
1.757	-0.27
1.766	-0.27
1.774	-0.27
1.782	-0.28
1.791	-0.28
1.799	-0.28
1.808	-0.28
1.816	-0.28
1.824	-0.28
1.833	-0.28
1.841	-0.28
1.85	-0.28
1.858	-0.28
1.867	-0.28
1.875	-0.28
1.883	-0.28
1.892	-0.28
1.9	-0.28
1.909	-0.29
1.917	-0.29
1.925	-0.29
1.934	-0.29
1.942	-0.29
1.951	-0.29
1.959	-0.29
1.968	-0.29
1.976	-0.29
1.984	-0.29
1.993	-0.29
2.001	-0.29
2.01	-0.29
2.018	-0.3
2.026	-0.3
2.035	-0.3
2.043	-0.3
2.052	-0.3
2.06	-0.3
2.069	-0.3
2.077	-0.3
2.085	-0.3
2.094	-0.3
2.102	-0.3
2.111	-0.3
2.119	-0.31
2.127	-0.31
2.136	-0.31
2.144	-0.31
2.153	-0.31
2.161	-0.31
2.17	-0.31
2.178	-0.31
2.186	-0.31
2.195	-0.31
2.203	-0.32
2.212	-0.32
2.22	-0.32
2.228	-0.32
2.237	-0.32
2.245	-0.32
2.254	-0.32
2.262	-0.32
2.271	-0.32
2.279	-0.32
2.287	-0.32
2.296	-0.33
2.304	-0.33
2.313	-0.33
2.321	-0.33
2.33	-0.33
2.338	-0.33
2.346	-0.33
2.355	-0.33
2.363	-0.33
2.372	-0.33
2.38	-0.33
2.388	-0.33
2.397	-0.33
2.405	-0.33
2.414	-0.34
2.422	-0.34
2.431	-0.34
2.439	-0.34
2.447	-0.34
2.456	-0.34
2.464	-0.34
2.473	-0.34
2.481	-0.34
2.489	-0.34
2.498	-0.34
2.506	-0.34
2.515	-0.34
2.523	-0.34
2.532	-0.35
2.54	-0.35
2.548	-0.35
2.557	-0.35
2.565	-0.35
2.574	-0.35
2.582	-0.35
2.59	-0.35
2.599	-0.35
2.607	-0.35
2.616	-0.35
2.624	-0.35
2.633	-0.35
2.641	-0.36
2.649	-0.36
2.658	-0.36
2.666	-0.36
2.675	-0.36
2.683	-0.36
2.691	-0.36
2.7	-0.36
2.708	-0.36
2.717	-0.36
2.725	-0.36
2.734	-0.36
2.742	-0.37
2.75	-0.37
2.759	-0.37
2.767	-0.37
2.776	-0.37
2.784	-0.37
2.792	-0.37
2.801	-0.37
2.809	-0.37
2.818	-0.37
2.826	-0.37
2.835	-0.37
2.843	-0.38
2.851	-0.38
2.86	-0.38
2.868	-0.38
2.877	-0.38
2.885	-0.38
2.893	-0.38
2.902	-0.38
2.91	-0.38
2.919	-0.38
2.927	-0.38
2.936	-0.38
2.944	-0.38
2.952	-0.39
2.961	-0.39
2.969	-0.39
2.978	-0.39
2.986	-0.39
2.994	-0.39
3.003	-0.39
3.011	-0.39
3.02	-0.39
3.028	-0.39
3.037	-0.39
3.045	-0.39
3.053	-0.39
3.062	-0.39
3.07	-0.4
3.079	-0.4
3.087	-0.4
3.095	-0.4
3.104	-0.4
3.112	-0.4
3.121	-0.4
3.129	-0.4
3.138	-0.4
3.146	-0.4
3.154	-0.4
3.163	-0.4
3.171	-0.41
3.18	-0.41
3.188	-0.41
3.196	-0.41
3.205	-0.41
3.213	-0.41
3.222	-0.41
3.23	-0.41
3.239	-0.41
3.247	-0.41
3.255	-0.42
3.264	-0.42
3.272	-0.42
3.281	-0.42
3.289	-0.42
3.297	-0.42
3.306	-0.42
3.314	-0.42
3.323	-0.42
3.331	-0.42
3.34	-0.42
3.348	-0.43
3.356	-0.43
3.365	-0.43
3.373	-0.43
3.382	-0.43
3.39	-0.43
3.398	-0.43
3.407	-0.43
3.415	-0.43
3.424	-0.43
3.432	-0.43
3.441	-0.43
3.449	-0.43
3.457	-0.43
3.466	-0.44
3.474	-0.44
3.483	-0.44
3.491	-0.44
3.5	-0.44
3.508	-0.44
3.516	-0.44
3.525	-0.44
3.533	-0.44
3.542	-0.44
3.55	-0.44
3.558	-0.44
3.567	-0.44
3.575	-0.45
3.584	-0.45
3.592	-0.45
3.601	-0.45
3.609	-0.45
3.617	-0.45
3.626	-0.45
3.634	-0.45
3.643	-0.45
3.651	-0.45
3.659	-0.45
3.668	-0.45
3.676	-0.45
3.685	-0.46
3.693	-0.46
3.702	-0.46
3.71	-0.46
3.718	-0.46
3.727	-0.46
3.735	-0.46
3.744	-0.46
3.752	-0.46
3.76	-0.46
3.769	-0.46
3.777	-0.46
3.786	-0.46
3.794	-0.46
3.803	-0.47
3.811	-0.47
3.819	-0.47
3.828	-0.47
3.836	-0.47
3.845	-0.47
3.853	-0.47
3.861	-0.47
3.87	-0.47
3.878	-0.47
3.887	-0.47
3.895	-0.47
3.904	-0.47
3.912	-0.47
3.92	-0.48
3.929	-0.48
3.937	-0.48
3.946	-0.48
3.954	-0.48
3.962	-0.48
3.971	-0.48
3.979	-0.48
3.988	-0.48
3.996	-0.48
4.005	-0.48
4.013	-0.48
4.021	-0.49
4.03	-0.49
4.038	-0.49
4.047	-0.49
4.055	-0.49
4.063	-0.49
4.072	-0.49
4.08	-0.49
4.089	-0.49
4.097	-0.49
4.106	-0.49
4.114	-0.49
4.122	-0.49
4.131	-0.5
4.139	-0.5
4.148	-0.5
4.156	-0.5
4.164	-0.5
4.173	-0.5
4.181	-0.5
4.19	-0.5
4.198	-0.5
4.207	-0.5
4.215	-0.5
4.223	-0.5
4.232	-0.51
4.24	-0.51
4.249	-0.51
4.257	-0.51
4.265	-0.51
4.274	-0.51
4.282	-0.51
4.291	-0.51
4.299	-0.51
4.308	-0.51
4.316	-0.51
4.324	-0.52
4.333	-0.52
4.341	-0.52
4.35	-0.52
4.358	-0.52
4.366	-0.52
4.375	-0.52
4.383	-0.52
4.392	-0.52
4.4	-0.52
4.409	-0.52
4.417	-0.52
4.425	-0.53
4.434	-0.53
4.442	-0.53
4.451	-0.53
4.459	-0.53
4.467	-0.53
4.476	-0.53
4.484	-0.53
4.493	-0.53
4.501	-0.53
4.51	-0.53
4.518	-0.53
4.526	-0.54
4.535	-0.54
4.543	-0.54
4.552	-0.54
4.56	-0.54
4.568	-0.54
4.577	-0.54
4.585	-0.54
4.594	-0.54
4.602	-0.54
4.611	-0.54
4.619	-0.54
4.627	-0.54
4.636	-0.55
4.644	-0.55
4.653	-0.55
4.661	-0.55
4.67	-0.55
4.678	-0.55
4.686	-0.55
4.695	-0.55
4.703	-0.55
4.712	-0.55
4.72	-0.55
4.728	-0.55
4.737	-0.55
4.745	-0.55
4.754	-0.56
4.762	-0.56
4.771	-0.56
4.779	-0.56
4.787	-0.56
4.796	-0.56
4.804	-0.56
4.813	-0.56
4.821	-0.56
4.829	-0.56
4.838	-0.56
4.846	-0.56
4.855	-0.56
4.863	-0.56
4.872	-0.57
4.88	-0.57
4.888	-0.57
4.897	-0.57
4.905	-0.57
4.914	-0.57
4.922	-0.57
4.93	-0.57
4.939	-0.57
4.947	-0.57
4.956	-0.57
4.964	-0.57
4.973	-0.57
4.981	-0.58
4.989	-0.58
4.998	-0.58
5.006	-0.58
5.015	-0.58
5.023	-0.58
5.031	-0.58
5.04	-0.58
5.048	-0.58
5.057	-0.58
5.065	-0.58
5.074	-0.58
5.082	-0.58
5.09	-0.59
5.099	-0.59
5.107	-0.59
5.116	-0.59
5.124	-0.59
5.132	-0.59
5.141	-0.59
5.149	-0.59
5.158	-0.59
5.166	-0.59
5.175	-0.59
5.183	-0.59
5.191	-0.6
5.2	-0.6
5.208	-0.6
5.217	-0.6
5.225	-0.6
5.233	-0.6
5.242	-0.6
5.25	-0.6
5.259	-0.6
5.267	-0.6
5.276	-0.6
5.284	-0.6
5.292	-0.61
5.301	-0.61
5.309	-0.61
5.318	-0.61
5.326	-0.61
5.334	-0.61
5.343	-0.61
5.351	-0.61
5.36	-0.61
5.368	-0.61
5.377	-0.61
5.385	-0.61
5.393	-0.62
5.402	-0.62
5.41	-0.62
5.419	-0.62
5.427	-0.62
5.435	-0.62
5.444	-0.62
5.452	-0.62
5.461	-0.62
5.469	-0.62
5.478	-0.62
5.486	-0.62
5.494	-0.63
5.503	-0.63
5.511	-0.63
5.52	-0.63
5.528	-0.63
5.536	-0.63
5.545	-0.63
5.553	-0.63
5.562	-0.63
5.57	-0.63
5.579	-0.63
5.587	-0.63
5.595	-0.63
5.604	-0.64
5.612	-0.64
5.621	-0.64
5.629	-0.64
5.637	-0.64
5.646	-0.64
5.654	-0.64
5.663	-0.64
5.671	-0.64
5.68	-0.64
5.688	-0.64
5.696	-0.64
5.705	-0.65
5.713	-0.65
5.722	-0.65
5.73	-0.65
5.739	-0.65
5.747	-0.65
5.755	-0.65
5.764	-0.65
5.772	-0.65
5.781	-0.65
5.789	-0.65
5.797	-0.65
5.806	-0.66
5.814	-0.66
5.823	-0.66
5.831	-0.66
5.84	-0.66
5.848	-0.66
5.856	-0.66
5.865	-0.66
5.873	-0.66
5.882	-0.66
5.89	-0.66
5.898	-0.66
5.907	-0.67
5.915	-0.67
5.924	-0.67
5.932	-0.67
5.941	-0.67
5.949	-0.67
5.957	-0.67
5.966	-0.67
5.974	-0.67
5.983	-0.67
5.991	-0.67
5.999	-0.67
6.008	-0.67
6.016	-0.68
6.025	-0.68
6.033	-0.68
6.042	-0.68
6.05	-0.68
6.058	-0.68
6.067	-0.68
6.075	-0.68
6.084	-0.68
6.092	-0.68
6.1	-0.68
6.109	-0.68
6.117	-0.68
6.126	-0.69
6.134	-0.69
6.143	-0.69
6.151	-0.69
6.159	-0.69
6.168	-0.69
6.176	-0.69
6.185	-0.69
6.193	-0.69
6.201	-0.69
6.21	-0.69
6.218	-0.7
6.227	-0.7
6.235	-0.7
6.244	-0.7
6.252	-0.7
6.26	-0.7
6.269	-0.7
6.277	-0.7
6.286	-0.7
6.294	-0.7
6.302	-0.7
6.311	-0.7
6.319	-0.7
6.328	-0.71
6.336	-0.71
6.345	-0.71
6.353	-0.71
6.361	-0.71
6.37	-0.71
6.378	-0.71
6.387	-0.71
6.395	-0.71
6.403	-0.71
6.412	-0.71
6.42	-0.71
6.429	-0.71
6.437	-0.71
6.446	-0.72
6.454	-0.72
6.462	-0.72
6.471	-0.72
6.479	-0.72
6.488	-0.72
6.496	-0.72
6.504	-0.72
6.513	-0.72
6.521	-0.72
6.53	-0.72
6.538	-0.72
6.547	-0.72
6.555	-0.73
6.563	-0.73
6.572	-0.73
6.58	-0.73
6.589	-0.73
6.597	-0.73
6.605	-0.73
6.614	-0.73
6.622	-0.73
6.631	-0.73
6.639	-0.73
6.648	-0.73
6.656	-0.73
6.664	-0.74
6.673	-0.74
6.681	-0.74
6.69	-0.74
6.698	-0.74
6.706	-0.74
6.715	-0.74
6.723	-0.74
6.732	-0.74
6.74	-0.74
6.749	-0.74
6.757	-0.74
6.765	-0.74
6.774	-0.75
6.782	-0.75
6.791	-0.75
6.799	-0.75
6.807	-0.75
6.816	-0.75
6.824	-0.75
6.833	-0.75
6.841	-0.75
6.85	-0.75
6.858	-0.75
6.866	-0.75
6.875	-0.76
6.883	-0.76
6.892	-0.76
6.9	-0.76
6.909	-0.76
6.917	-0.76
6.925	-0.76
6.934	-0.76
6.942	-0.76
6.951	-0.76
6.959	-0.76
6.967	-0.76
6.976	-0.76
6.984	-0.76
6.993	-0.76
7.001	-0.75
7.01	-0.75
7.018	-0.75
7.026	-0.75
7.035	-0.74
7.043	-0.74
7.052	-0.74
7.06	-0.73
7.068	-0.73
7.077	-0.72
7.085	-0.72
7.094	-0.72
7.102	-0.71
7.111	-0.71
7.119	-0.7
7.127	-0.7
7.136	-0.7
7.144	-0.69
7.153	-0.69
7.161	-0.69
7.169	-0.69
7.178	-0.69
7.186	-0.69
7.195	-0.68
7.203	-0.68
7.212	-0.68
7.22	-0.68
7.228	-0.68
7.237	-0.68
7.245	-0.68
7.254	-0.67
7.262	-0.67
7.27	-0.67
7.279	-0.67
7.287	-0.66
7.296	-0.66
7.304	-0.66
7.313	-0.65
7.321	-0.65
7.329	-0.64
7.338	-0.64
7.346	-0.63
7.355	-0.63
7.363	-0.62
7.371	-0.62
7.38	-0.61
7.388	-0.61
7.397	-0.6
7.405	-0.6
7.414	-0.59
7.422	-0.58
7.43	-0.58
7.439	-0.57
7.447	-0.56
7.456	-0.55
7.464	-0.54
7.472	-0.53
7.481	-0.52
7.489	-0.51
7.498	-0.5
7.506	-0.49
7.515	-0.47
7.523	-0.46
7.531	-0.44
7.54	-0.43
7.548	-0.41
7.557	-0.39
7.565	-0.37
7.573	-0.35
7.582	-0.32
7.59	-0.3
7.599	-0.27
7.607	-0.24
7.616	-0.21
7.624	-0.17
7.632	-0.14
7.641	-0.1
7.649	-0.06
7.658	-0.02
7.666	0.022
7.674	0.069
7.683	0.117
7.691	0.169
7.7	0.223
7.708	0.28
7.717	0.339
7.725	0.401
7.733	0.466
7.742	0.534
7.75	0.605
7.759	0.679
7.767	0.756
7.775	0.835
7.784	0.917
7.792	1.002
7.801	1.09
7.809	1.18
7.818	1.273
7.826	1.368
7.834	1.465
7.843	1.565
7.851	1.667
7.86	1.77
7.868	1.876
7.876	1.982
7.885	2.091
7.893	2.201
7.902	2.311
7.91	2.423
7.919	2.536
7.927	2.65
7.935	2.764
7.944	2.879
7.952	2.994
7.961	3.109
7.969	3.225
7.977	3.34
7.986	3.456
7.994	3.571
8.003	3.686
8.011	3.8
8.02	3.915
8.028	4.028
8.036	4.141
8.045	4.253
8.053	4.365
8.062	4.476
8.07	4.585
8.079	4.694
8.087	4.802
8.095	4.909
8.104	5.015
8.112	5.12
8.121	5.223
8.129	5.326
8.137	5.428
8.146	5.528
8.154	5.627
8.163	5.725
8.171	5.823
8.18	5.919
8.188	6.014
8.196	6.107
8.205	6.2
8.213	6.292
8.222	6.383
8.23	6.473
8.238	6.562
8.247	6.65
8.255	6.738
8.264	6.824
8.272	6.91
8.281	6.995
8.289	7.08
8.297	7.164
8.306	7.247
8.314	7.329
8.323	7.411
8.331	7.493
8.339	7.574
8.348	7.654
8.356	7.735
8.365	7.815
8.373	7.895
8.382	7.975
8.39	8.055
8.398	8.135
8.407	8.215
8.415	8.296
8.424	8.377
8.432	8.459
8.44	8.542
8.449	8.626
8.457	8.712
8.466	8.798
8.474	8.886
8.483	8.976
8.491	9.069
8.499	9.163
8.508	9.26
8.516	9.36
8.525	9.463
8.533	9.569
8.541	9.679
8.55	9.793
8.558	9.911
8.567	10.03
8.575	10.16
8.584	10.29
8.592	10.43
8.6	10.58
8.609	10.73
8.617	10.89
8.626	11.05
8.634	11.23
8.642	11.41
8.651	11.6
8.659	11.8
8.668	12.01
8.676	12.22
8.685	12.45
8.693	12.69
8.701	12.94
8.71	13.2
8.718	13.47
8.727	13.76
8.735	14.05
8.743	14.36
8.752	14.68
8.76	15.02
8.769	15.37
8.777	15.73
8.786	16.11
8.794	16.5
8.802	16.9
8.811	17.32
8.819	17.75
8.828	18.2
8.836	18.66
8.844	19.14
8.853	19.63
8.861	20.14
8.87	20.66
8.878	21.2
8.887	21.75
8.895	22.32
8.903	22.9
8.912	23.49
8.92	24.1
8.929	24.73
8.937	25.36
8.945	26.02
8.954	26.68
8.962	27.36
8.971	28.05
8.979	28.76
8.988	29.48
8.996	30.21
9.004	30.95
9.013	31.71
9.021	32.47
9.03	33.25
9.038	34.04
9.046	34.84
9.055	35.64
9.063	36.46
9.072	37.29
9.08	38.12
9.089	38.96
9.097	39.81
9.105	40.67
9.114	41.53
9.122	42.4
9.131	43.28
9.139	44.16
9.147	45.05
9.156	45.94
9.164	46.84
9.173	47.74
9.181	48.64
9.19	49.55
9.198	50.47
9.206	51.38
9.215	52.3
9.223	53.22
9.232	54.15
9.24	55.07
9.249	56
9.257	56.93
9.265	57.86
9.274	58.79
9.282	59.72
9.291	60.65
9.299	61.58
9.307	62.51
9.316	63.44
9.324	64.37
9.333	65.29
9.341	66.21
9.35	67.13
9.358	68.05
9.366	68.96
9.375	69.87
9.383	70.78
9.392	71.68
9.4	72.57
9.408	73.47
9.417	74.35
9.425	75.23
9.434	76.1
9.442	76.97
9.451	77.82
9.459	78.67
9.467	79.51
9.476	80.34
9.484	81.16
9.493	81.97
9.501	82.77
9.509	83.56
9.518	84.33
9.526	85.1
9.535	85.85
9.543	86.58
9.552	87.3
9.56	88
9.568	88.69
9.577	89.37
9.585	90.02
9.594	90.66
9.602	91.28
9.61	91.88
9.619	92.47
9.627	93.03
9.636	93.57
9.644	94.1
9.653	94.6
9.661	95.08
9.669	95.54
9.678	95.98
9.686	96.4
9.695	96.8
9.703	97.17
9.711	97.52
9.72	97.85
9.728	98.15
9.737	98.43
9.745	98.69
9.754	98.93
9.762	99.14
9.77	99.33
9.779	99.49
9.787	99.63
9.796	99.75
9.804	99.85
9.812	99.92
9.821	99.97
9.829	100
9.838	100
9.846	99.98
9.855	99.94
9.863	99.88
9.871	99.8
9.88	99.69
9.888	99.56
9.897	99.42
9.905	99.25
9.913	99.06
9.922	98.85
9.93	98.63
9.939	98.38
9.947	98.12
9.956	97.83
9.964	97.53
9.972	97.22
9.981	96.88
9.989	96.53
9.998	96.17
10.01	95.79
10.01	95.39
10.02	94.98
10.03	94.56
10.04	94.12
10.05	93.67
10.06	93.22
10.06	92.74
10.07	92.26
10.08	91.77
10.09	91.27
10.1	90.76
10.11	90.24
10.12	89.72
10.12	89.19
10.13	88.65
10.14	88.1
10.15	87.55
10.16	87
10.17	86.44
10.17	85.88
10.18	85.32
10.19	84.75
10.2	84.19
10.21	83.62
10.22	83.05
10.22	82.48
10.23	81.91
10.24	81.35
10.25	80.78
10.26	80.22
10.27	79.66
10.28	79.1
10.28	78.54
10.29	77.99
10.3	77.44
10.31	76.9
10.32	76.36
10.33	75.83
10.33	75.3
10.34	74.77
10.35	74.25
10.36	73.74
10.37	73.23
10.38	72.73
10.38	72.23
10.39	71.74
10.4	71.26
10.41	70.78
10.42	70.31
10.43	69.84
10.44	69.38
10.44	68.93
10.45	68.49
10.46	68.05
10.47	67.62
10.48	67.2
10.49	66.78
10.49	66.36
10.5	65.96
10.51	65.56
10.52	65.16
10.53	64.77
10.54	64.39
10.54	64.01
10.55	63.64
10.56	63.27
10.57	62.9
10.58	62.54
10.59	62.18
10.6	61.83
10.6	61.48
10.61	61.14
10.62	60.79
10.63	60.45
10.64	60.12
10.65	59.78
10.65	59.45
10.66	59.12
10.67	58.79
10.68	58.47
10.69	58.14
10.7	57.82
10.7	57.5
10.71	57.18
10.72	56.86
10.73	56.54
10.74	56.22
10.75	55.9
10.76	55.58
10.76	55.26
10.77	54.94
10.78	54.63
10.79	54.31
10.8	53.99
10.81	53.67
10.81	53.35
10.82	53.03
10.83	52.71
10.84	52.39
10.85	52.07
10.86	51.74
10.86	51.42
10.87	51.09
10.88	50.77
10.89	50.44
10.9	50.11
10.91	49.79
10.92	49.46
10.92	49.13
10.93	48.8
10.94	48.47
10.95	48.13
10.96	47.8
10.97	47.47
10.97	47.13
10.98	46.79
10.99	46.46
11	46.12
11.01	45.78
11.02	45.44
11.02	45.1
11.03	44.76
11.04	44.42
11.05	44.08
11.06	43.73
11.07	43.39
11.08	43.05
11.08	42.7
11.09	42.36
11.1	42.01
11.11	41.67
11.12	41.32
11.13	40.98
11.13	40.63
11.14	40.29
11.15	39.94
11.16	39.6
11.17	39.26
11.18	38.91
11.18	38.57
11.19	38.23
11.2	37.89
11.21	37.55
11.22	37.21
11.23	36.87
11.23	36.53
11.24	36.19
11.25	35.86
11.26	35.52
11.27	35.19
11.28	34.86
11.29	34.53
11.29	34.2
11.3	33.87
11.31	33.55
11.32	33.23
11.33	32.91
11.34	32.59
11.34	32.27
11.35	31.96
11.36	31.64
11.37	31.33
11.38	31.02
11.39	30.72
11.39	30.42
11.4	30.12
11.41	29.82
11.42	29.52
11.43	29.23
11.44	28.94
11.45	28.65
11.45	28.37
11.46	28.08
11.47	27.81
11.48	27.53
11.49	27.26
11.5	26.98
11.5	26.72
11.51	26.45
11.52	26.19
11.53	25.93
11.54	25.67
11.55	25.42
11.55	25.17
11.56	24.92
11.57	24.68
11.58	24.44
11.59	24.2
11.6	23.96
11.61	23.73
11.61	23.5
11.62	23.27
11.63	23.04
11.64	22.82
11.65	22.6
11.66	22.39
11.66	22.17
11.67	21.96
11.68	21.75
11.69	21.54
11.7	21.34
11.71	21.14
11.71	20.94
11.72	20.75
11.73	20.55
11.74	20.37
11.75	20.18
11.76	20
11.77	19.81
11.77	19.64
11.78	19.46
11.79	19.29
11.8	19.12
11.81	18.95
11.82	18.79
11.82	18.63
11.83	18.47
11.84	18.31
11.85	18.16
11.86	18
11.87	17.85
11.87	17.71
11.88	17.56
11.89	17.42
11.9	17.28
11.91	17.14
11.92	17
11.93	16.87
11.93	16.74
11.94	16.61
11.95	16.48
11.96	16.35
11.97	16.23
11.98	16.1
11.98	15.98
11.99	15.86
12	15.75
12.01	15.63
12.02	15.51
12.03	15.4
12.03	15.29
12.04	15.18
12.05	15.07
12.06	14.96
12.07	14.86
12.08	14.76
12.09	14.65
12.09	14.55
12.1	14.45
12.11	14.35
12.12	14.26
12.13	14.16
12.14	14.07
12.14	13.98
12.15	13.88
12.16	13.79
12.17	13.7
12.18	13.62
12.19	13.53
12.19	13.44
12.2	13.36
12.21	13.28
12.22	13.19
12.23	13.11
12.24	13.03
12.25	12.95
12.25	12.87
12.26	12.79
12.27	12.72
12.28	12.64
12.29	12.57
12.3	12.49
12.3	12.42
12.31	12.35
12.32	12.27
12.33	12.2
12.34	12.13
12.35	12.06
12.35	11.99
12.36	11.92
12.37	11.86
12.38	11.79
12.39	11.72
12.4	11.65
12.4	11.59
12.41	11.52
12.42	11.46
12.43	11.39
12.44	11.33
12.45	11.26
12.46	11.2
12.46	11.14
12.47	11.08
12.48	11.01
12.49	10.95
12.5	10.89
12.51	10.83
12.51	10.77
12.52	10.71
12.53	10.65
12.54	10.59
12.55	10.53
12.56	10.47
12.56	10.41
12.57	10.35
12.58	10.29
12.59	10.23
12.6	10.17
12.61	10.11
12.62	10.06
12.62	9.998
12.63	9.94
12.64	9.882
12.65	9.825
12.66	9.767
12.67	9.709
12.67	9.652
12.68	9.594
12.69	9.537
12.7	9.48
12.71	9.423
12.72	9.366
12.72	9.309
12.73	9.253
12.74	9.196
12.75	9.14
12.76	9.083
12.77	9.027
12.78	8.971
12.78	8.915
12.79	8.859
12.8	8.803
12.81	8.747
12.82	8.691
12.83	8.635
12.83	8.58
12.84	8.524
12.85	8.469
12.86	8.413
12.87	8.358
12.88	8.303
12.88	8.247
12.89	8.192
12.9	8.137
12.91	8.082
12.92	8.027
12.93	7.972
12.94	7.918
12.94	7.863
12.95	7.809
12.96	7.754
12.97	7.7
12.98	7.646
12.99	7.592
12.99	7.538
13	7.484
13.01	7.431
13.02	7.377
13.03	7.324
13.04	7.271
13.04	7.218
13.05	7.165
13.06	7.112
13.07	7.06
13.08	7.007
13.09	6.955
13.1	6.902
13.1	6.85
13.11	6.798
13.12	6.746
13.13	6.695
13.14	6.643
13.15	6.592
13.15	6.541
13.16	6.49
13.17	6.439
13.18	6.389
13.19	6.338
13.2	6.288
13.2	6.239
13.21	6.189
13.22	6.14
13.23	6.091
13.24	6.042
13.25	5.994
13.26	5.946
13.26	5.898
13.27	5.85
13.28	5.803
13.29	5.756
13.3	5.71
13.31	5.664
13.31	5.618
13.32	5.572
13.33	5.527
13.34	5.483
13.35	5.438
13.36	5.394
13.36	5.351
13.37	5.308
13.38	5.265
13.39	5.223
13.4	5.181
13.41	5.139
13.42	5.098
13.42	5.057
13.43	5.016
13.44	4.976
13.45	4.936
13.46	4.897
13.47	4.857
13.47	4.819
13.48	4.78
13.49	4.742
13.5	4.705
13.51	4.667
13.52	4.631
13.52	4.594
13.53	4.558
13.54	4.523
13.55	4.488
13.56	4.453
13.57	4.419
13.57	4.385
13.58	4.352
13.59	4.319
13.6	4.287
13.61	4.255
13.62	4.223
13.63	4.192
13.63	4.162
13.64	4.132
13.65	4.102
13.66	4.073
13.67	4.044
13.68	4.016
13.68	3.988
13.69	3.96
13.7	3.933
13.71	3.906
13.72	3.88
13.73	3.854
13.73	3.828
13.74	3.803
13.75	3.778
13.76	3.753
13.77	3.729
13.78	3.705
13.79	3.682
13.79	3.659
13.8	3.636
13.81	3.613
13.82	3.591
13.83	3.569
13.84	3.548
13.84	3.527
13.85	3.506
13.86	3.486
13.87	3.466
13.88	3.446
13.89	3.427
13.89	3.409
13.9	3.39
13.91	3.372
13.92	3.355
13.93	3.337
13.94	3.32
13.95	3.304
13.95	3.287
13.96	3.271
13.97	3.256
13.98	3.24
13.99	3.225
14	3.211
14	3.196
14.01	3.182
14.02	3.168
14.03	3.155
14.04	3.142
14.05	3.129
14.05	3.117
14.06	3.105
14.07	3.093
14.08	3.082
14.09	3.071
14.1	3.061
14.11	3.05
14.11	3.04
14.12	3.031
14.13	3.021
14.14	3.012
14.15	3.003
14.16	2.995
14.16	2.986
14.17	2.978
14.18	2.969
14.19	2.961
14.2	2.953
14.21	2.945
14.21	2.938
14.22	2.93
14.23	2.923
14.24	2.915
14.25	2.908
14.26	2.901
14.27	2.894
14.27	2.887
14.28	2.88
14.29	2.873
14.3	2.866
14.31	2.859
14.32	2.853
14.32	2.846
14.33	2.84
14.34	2.835
14.35	2.829
14.36	2.824
14.37	2.819
14.37	2.815
14.38	2.811
14.39	2.807
14.4	2.804
14.41	2.801
14.42	2.798
14.43	2.795
14.43	2.793
14.44	2.792
14.45	2.79
14.46	2.788
14.47	2.787
14.48	2.786
14.48	2.785
14.49	2.784
14.5	2.783
14.51	2.782
14.52	2.781
[truncated: 1,717 more rows]

## Sheet: Fig. S10c-1
899.99	0	0	0	0	0	0	0	0
900.19	0.2	0.00224853	0.00285292	0.00187194	0.00126023	0.00127046	0.00098794	0.00044613
900.39	0.4	0.00581193	0.00667593	0.00419529	0.00286236	0.00240975	0.00175047	0.00084137
900.59	0.6	0.00977668	0.0104888	0.00612386	0.00423111	0.00304299	0.00187796	0.00080305
900.79	0.8	0.0145655	0.0146308	0.00774107	0.00551269	0.00363126	0.00167433	0.00040934
900.99	1	0.0202824	0.0193758	0.00973847	0.0067691	0.00405624	0.00164446	0.00049249
901.19	1.2	0.0278206	0.0246152	0.0121713	0.00811465	0.00452727	0.00185267	0.0008343
901.39	1.4	0.0350764	0.0289681	0.014413	0.00895135	0.00497568	0.00180152	0.0005491
901.59	1.6	0.0436217	0.0337901	0.0162849	0.00953927	0.00583097	0.00176455	0.00089445
901.79	1.8	0.0526793	0.0384837	0.0184325	0.0100626	0.00686833	0.0018855	0.00070955
901.99	2	0.0623005	0.0432163	0.0210479	0.0110402	0.00801249	0.0028449	0.00139826
902.19	2.2	0.070661	0.0464539	0.0219169	0.0110144	0.00768675	0.00234606	0.00122433
902.39	2.4	0.0782697	0.049706	0.0233923	0.0117893	0.0079258	0.00264053	0.00072459
902.59	2.6	0.084077	0.05306	0.0253017	0.0124118	0.00800314	0.00329621	0.00026601
902.79	2.8	0.0894569	0.0556174	0.0255759	0.0125238	0.00780263	0.00311032	-3.286e-05
902.99	3	0.0946324	0.0581287	0.0266812	0.0122067	0.00805814	0.00266457	-0.00088253
903.19	3.2	0.10075	0.0618644	0.0295022	0.0125678	0.00824876	0.00342158	-0.00047689
903.39	3.4	0.105319	0.0637608	0.0301049	0.0129453	0.00813075	0.00375144	-0.00072524
903.59	3.6	0.109484	0.066059	0.0308193	0.0124601	0.00781527	0.00389548	-0.00080818
903.79	3.8	0.115077	0.0701563	0.0333835	0.0140972	0.00959163	0.00529516	0.00052029
903.99	4	0.119986	0.0739277	0.0351936	0.0157733	0.0106837	0.0062913	0.00159588
904.19	4.2	0.123495	0.0756107	0.0350745	0.015568	0.0105163	0.00582611	0.00183376
904.39	4.4	0.127957	0.0783483	0.0358003	0.0162336	0.0108853	0.00528758	0.00206331
904.59	4.6	0.130982	0.0802961	0.0361196	0.0158181	0.0102977	0.00471879	0.00147941
904.79	4.8	0.13409	0.0818722	0.0359902	0.015825	0.00990095	0.00382705	0.00114226
904.99	5	0.137354	0.0834396	0.0365559	0.0156673	0.00931403	0.003328	0.00137808
905.19	5.2	0.140902	0.0854886	0.0377938	0.0159892	0.00925462	0.00299535	0.00130275
905.39	5.4	0.142557	0.0869471	0.0379835	0.0156049	0.00930626	0.00223976	0.00100023
905.59	5.6	0.145339	0.088651	0.0383115	0.0156388	0.0098088	0.00160369	0.00114922
905.79	5.8	0.14862	0.0910533	0.0398675	0.0160662	0.0110005	0.00221604	0.00098996
905.99	6	0.150824	0.0916679	0.0402532	0.0158695	0.0107137	0.00229799	0.00085838
906.19	6.2	0.152292	0.0917876	0.0399734	0.0151991	0.0097995	0.00122316	-0.00034799
906.39	6.4	0.155874	0.0939995	0.0412723	0.0163058	0.0103631	0.00170003	-0.00093845
906.59	6.6	0.158703	0.0957288	0.0418977	0.0170216	0.0111239	0.00224912	-0.0011268
906.79	6.8	0.161281	0.0961159	0.0410479	0.0163177	0.0107094	0.00160096	-0.00156723
906.99	7	0.164357	0.0977645	0.042903	0.0160846	0.0113318	0.00191902	-0.00141738
907.19	7.2	0.16803	0.1003	0.0451463	0.0169792	0.0119929	0.00296378	-0.00056309
907.39	7.4	0.170419	0.101178	0.0456097	0.0174882	0.0121172	0.00297507	-0.00029078
907.59	7.6	0.173367	0.102486	0.0459935	0.0176663	0.0121507	0.00293743	-0.00016626
907.79	7.8	0.17744	0.105451	0.0483908	0.0205873	0.0133505	0.00428793	0.00096925
907.99	8	0.178819	0.105755	0.0476552	0.0202914	0.0123707	0.00408157	0.00024285
908.19	8.2	0.181149	0.106411	0.0473399	0.0201346	0.0123358	0.00326205	0.0008191
908.39	8.4	0.183792	0.108218	0.0481355	0.0208764	0.0125309	0.00343184	0.00104449
908.59	8.6	0.186064	0.1094	0.0488084	0.0210262	0.0124684	0.00405969	0.00056244
908.79	8.8	0.188771	0.109537	0.0485852	0.0214411	0.0121891	0.00389215	0.00054637
908.99	9	0.191606	0.111664	0.0502317	0.0220629	0.0124969	0.0049734	0.00110351
909.19	9.2	0.19357	0.113949	0.05132	0.0233838	0.0127063	0.00558428	0.00188529
909.39	9.4	0.195092	0.115817	0.0515283	0.0234715	0.0129737	0.00561348	0.00283889
909.59	9.6	0.197647	0.117585	0.0527458	0.0234698	0.0135181	0.00588146	0.00297655
909.79	9.8	0.20069	0.119742	0.0547053	0.0238976	0.0144261	0.00669972	0.00349038
909.99	10	0.201895	0.119406	0.0548165	0.0236221	0.0137862	0.00644765	0.00357536
910.19	10.2	0.203718	0.120948	0.0559463	0.0245449	0.0145881	0.00645461	0.00345407
910.39	10.4	0.205716	0.122665	0.056704	0.0253259	0.0150962	0.0066109	0.00346107
910.59	10.6	0.206897	0.122841	0.0560476	0.0243229	0.0151379	0.0055819	0.00330822
910.79	10.8	0.20899	0.123903	0.055868	0.0228693	0.0148796	0.0048092	0.00374913
910.99	11	0.21144	0.125545	0.0573087	0.0227507	0.0158714	0.00504688	0.00391767
911.19	11.2	0.213595	0.126271	0.0582681	0.0230458	0.0161525	0.00491375	0.00389813
911.39	11.4	0.215372	0.126473	0.058187	0.0229229	0.0158026	0.00424567	0.00400009
911.59	11.6	0.217965	0.12817	0.0588071	0.0238536	0.0161214	0.00434633	0.00343547
911.79	11.8	0.219425	0.129775	0.0597398	0.025055	0.0162591	0.00430347	0.00323588
911.99	12	0.219907	0.130292	0.0585649	0.0243262	0.0157401	0.00318513	0.00275946
912.19	12.2	0.222087	0.131473	0.0587762	0.0251805	0.0167135	0.00294366	0.00316832
912.39	12.4	0.224234	0.133258	0.0599849	0.0256433	0.0166845	0.00365787	0.00300125
912.59	12.6	0.226611	0.133947	0.0603198	0.0259718	0.0171198	0.00394892	0.0024419
912.79	12.8	0.22822	0.134921	0.0609908	0.0259666	0.0167533	0.00436425	0.00237278
912.99	13	0.230309	0.137505	0.0622831	0.0266603	0.0173572	0.00514368	0.0030218
913.19	13.2	0.231219	0.138206	0.0617615	0.0266728	0.0163711	0.00490083	0.00302198
913.39	13.4	0.232788	0.139742	0.0616187	0.026411	0.0163778	0.00437245	0.0029916
913.59	13.6	0.234681	0.141702	0.0628648	0.0264682	0.0168053	0.0047558	0.00296058
913.79	13.8	0.236206	0.141746	0.0634557	0.0269277	0.0166963	0.00484024	0.00321846
913.99	14	0.237009	0.141358	0.0626788	0.026843	0.0163754	0.00467872	0.00291369
914.19	14.2	0.238649	0.142588	0.0630433	0.0270572	0.0168945	0.004813	0.00258388
914.39	14.4	0.239408	0.143102	0.0625573	0.0261085	0.0162066	0.00443493	0.002251
914.59	14.6	0.241247	0.143202	0.0614412	0.0252184	0.0154986	0.00374742	0.00227033
914.79	14.8	0.244315	0.144918	0.0626213	0.0260232	0.0162284	0.00447318	0.00279969
914.99	15	0.245904	0.145474	0.0632961	0.026509	0.0167035	0.00483099	0.00252247
915.19	15.2	0.246529	0.145494	0.0629485	0.0266767	0.0161634	0.00430726	0.0019266
915.39	15.4	0.247991	0.146843	0.0628024	0.0275001	0.0160311	0.00385944	0.00176233
915.59	15.6	0.249447	0.147824	0.0634507	0.0284136	0.016394	0.00350147	0.00090212
915.79	15.8	0.250324	0.147812	0.0635404	0.0277864	0.0162873	0.00310166	0.00061146
915.99	16	0.251864	0.148422	0.0644977	0.0277808	0.0169939	0.00401132	0.00067993
916.19	16.2	0.254767	0.149678	0.0665477	0.029103	0.0185197	0.00525101	0.00176041
916.39	16.4	0.256311	0.151096	0.0677	0.0294205	0.0189986	0.00639884	0.00225002
916.59	16.6	0.256945	0.15101	0.0671334	0.0289846	0.0188586	0.00548687	0.00164709
916.79	16.8	0.259039	0.152923	0.0685968	0.0292383	0.01956	0.00672337	0.00256746
916.99	17	0.261125	0.154299	0.0687053	0.0291241	0.0204094	0.00728891	0.00321382
917.19	17.2	0.262162	0.154074	0.0686112	0.0279867	0.0194846	0.00696193	0.00299918
917.39	17.4	0.265027	0.15599	0.069999	0.0287892	0.02066	0.00754507	0.00389887
917.59	17.6	0.267096	0.157399	0.0716773	0.0291793	0.021104	0.00816877	0.00502456
917.79	17.8	0.267481	0.156607	0.0706968	0.0284829	0.0194858	0.00705839	0.00437686
917.99	18	0.26948	0.158204	0.0707636	0.0286431	0.0195062	0.00681517	0.00444547
918.19	18.2	0.270736	0.159482	0.0710855	0.0284516	0.0193898	0.00664792	0.00434765
918.39	18.4	0.27107	0.159624	0.0701844	0.0273132	0.0180922	0.00534659	0.00327503
918.59	18.6	0.273594	0.160717	0.0706661	0.0283596	0.0183535	0.00559377	0.00350197
918.79	18.8	0.275459	0.162635	0.0728002	0.0299206	0.0190252	0.00608272	0.00415253
918.99	19	0.275133	0.162101	0.0717699	0.029607	0.0177725	0.00481472	0.00351863
919.19	19.2	0.275487	0.162791	0.0710116	0.0296309	0.0168769	0.00421481	0.00267153
919.39	19.4	0.276941	0.163673	0.0715965	0.0302114	0.016938	0.00393696	0.0025637
919.59	19.6	0.277917	0.163498	0.0716031	0.0296813	0.0168826	0.00452543	0.00251039
919.79	19.8	0.278475	0.162987	0.0708117	0.0282448	0.0164035	0.00471911	0.00211254
919.99	20	0.280573	0.164226	0.0723319	0.0290185	0.0171637	0.00562627	0.00260312
920.19	20.2	0.281761	0.165161	0.0725096	0.0292989	0.0172457	0.00576523	0.00308006
920.39	20.4	0.282367	0.165748	0.0719591	0.0289686	0.0171075	0.00571728	0.00216699
920.59	20.6	0.284052	0.167075	0.0731603	0.028418	0.0172414	0.00510159	0.0022658
920.79	20.8	0.286202	0.168245	0.0747638	0.028591	0.0184015	0.00541436	0.00269892
920.99	21	0.287425	0.167872	0.0747574	0.0280404	0.0182028	0.0045924	0.00192682
921.19	21.2	0.289252	0.167817	0.075555	0.0276658	0.0178253	0.00377187	0.00135541
921.39	21.4	0.291143	0.16904	0.0764361	0.0287606	0.0183229	0.0040076	0.00190315
921.59	21.6	0.290973	0.169833	0.0760882	0.0283957	0.0180217	0.00297494	0.00148404
921.79	21.8	0.290819	0.169848	0.0750688	0.0277905	0.016974	0.00175672	0.00062248
921.99	22	0.293351	0.172071	0.0769533	0.0287629	0.0183338	0.00278089	0.00102012
922.19	22.2	0.293903	0.172893	0.0778872	0.02901	0.0187969	0.00285145	0.00077725
922.39	22.4	0.295341	0.174103	0.0785698	0.0300087	0.0191969	0.00335941	0.0008491
922.59	22.6	0.297322	0.1762	0.0803842	0.0319786	0.0204709	0.00454969	0.00192978
922.79	22.8	0.297913	0.176575	0.0801258	0.0322021	0.0198702	0.00458954	0.00263262
922.99	23	0.298404	0.176728	0.0790223	0.0321484	0.0192765	0.00434739	0.00250033
923.19	23.2	0.300205	0.177879	0.0789322	0.0322161	0.0189733	0.00489786	0.00229106
923.39	23.4	0.301505	0.178173	0.0788255	0.0320454	0.019333	0.00559583	0.00254164
923.59	23.6	0.302874	0.17852	0.0780658	0.0317119	0.0191387	0.00639911	0.00316389
923.79	23.8	0.305078	0.179203	0.0791666	0.0316369	0.0194127	0.0068028	0.00350636
923.99	24	0.307821	0.181109	0.0807659	0.032789	0.020544	0.00805074	0.00422334
924.19	24.2	0.308477	0.181292	0.0802239	0.0326276	0.0199441	0.0077783	0.00360589
924.39	24.4	0.310598	0.182931	0.0806993	0.0337433	0.0205498	0.00773261	0.00393855
924.59	24.6	0.312228	0.18434	0.0820432	0.0337703	0.0211086	0.0078002	0.00399165
924.79	24.8	0.312379	0.183879	0.0812252	0.0336757	0.0211335	0.00703424	0.00343904
924.99	25	0.313704	0.184023	0.0813129	0.0334448	0.0211984	0.00677595	0.00352532
925.19	25.2	0.315453	0.185413	0.0826507	0.0344395	0.022143	0.00748808	0.004259
925.39	25.4	0.316071	0.18603	0.0825888	0.0346544	0.0220125	0.00704967	0.00497946
925.59	25.6	0.316434	0.186994	0.0819092	0.0347077	0.0219943	0.00642624	0.00442402
925.79	25.8	0.318054	0.188155	0.0833125	0.0350729	0.0227592	0.00675148	0.00458388
925.99	26	0.319337	0.189745	0.0846516	0.0356798	0.0237844	0.00781188	0.00475357
926.19	26.2	0.319464	0.189603	0.0841735	0.034956	0.0239104	0.00758312	0.00473364
926.39	26.4	0.320698	0.189756	0.0843517	0.0349484	0.0237415	0.00794533	0.00450688
926.59	26.6	0.321288	0.189702	0.0843517	0.0346481	0.0237706	0.00780554	0.00412132
926.79	26.8	0.32074	0.188498	0.0826778	0.03378	0.0219262	0.00674425	0.0033193
926.99	27	0.321868	0.188929	0.0830956	0.0331117	0.0215191	0.00595781	0.00303462
927.19	27.2	0.323028	0.188854	0.0833381	0.0321253	0.0210311	0.00549989	0.00237966
927.39	27.4	0.324087	0.18881	0.084194	0.0319141	0.0216959	0.00530307	0.00309987
927.59	27.6	0.32579	0.188943	0.0848164	0.0321978	0.0213978	0.00514686	0.0029848
927.79	27.8	0.327849	0.189431	0.0864675	0.0331462	0.0218066	0.00565966	0.0030769
927.99	28	0.327576	0.189193	0.0846997	0.0332043	0.0207745	0.0047786	0.00191948
928.19	28.2	0.328069	0.190482	0.0848116	0.0336223	0.0200605	0.00411719	0.00219739
928.39	28.4	0.329102	0.192391	0.0860792	0.0340279	0.0203488	0.00415126	0.00254887
928.59	28.6	0.329659	0.193388	0.0871353	0.034192	0.0206008	0.00456003	0.00261399
928.79	28.8	0.329988	0.193258	0.0866072	0.0343131	0.0202824	0.00388053	0.00293992
928.99	29	0.332179	0.194675	0.088038	0.0353943	0.0209253	0.00469783	0.00393554
929.19	29.2	0.333172	0.195671	0.0893712	0.0370955	0.0206999	0.00533941	0.00475951
929.39	29.4	0.333112	0.195955	0.0884699	0.0367698	0.0201658	0.00459207	0.00414704
929.59	29.6	0.334284	0.197138	0.0885893	0.0371248	0.0208266	0.00484811	0.00372778
929.79	29.8	0.336469	0.199258	0.0912714	0.0378153	0.0224655	0.00654887	0.00445334
929.99	30	0.337318	0.199633	0.0909051	0.0382704	0.0222841	0.00758903	0.00430787
930.19	30.2	0.339266	0.200004	0.0909601	0.0383676	0.0228571	0.00835124	0.00465838
930.39	30.4	0.340572	0.201278	0.0914835	0.0390212	0.023565	0.00861674	0.00442318
930.59	30.6	0.341014	0.201346	0.091061	0.0387605	0.0242018	0.00885377	0.00404064
930.79	30.8	0.341393	0.200814	0.0904438	0.0373815	0.023341	0.00818206	0.0038156
930.99	31	0.344362	0.202582	0.0924065	0.0375946	0.0253591	0.00928189	0.00466922
931.19	31.2	0.345526	0.202912	0.0926302	0.0377069	0.0254869	0.00994576	0.00446397
931.39	31.4	0.345967	0.202409	0.0923529	0.0375863	0.0252149	0.00893453	0.00394632
931.59	31.6	0.347287	0.203366	0.0923188	0.0378549	0.0250955	0.00902462	0.00328779
931.79	31.8	0.348451	0.204105	0.0925537	0.0380467	0.0257152	0.00885256	0.00387958
931.99	32	0.348046	0.203771	0.0909673	0.0366737	0.0245297	0.00723946	0.00301867
932.19	32.2	0.350366	0.205647	0.0928207	0.0370685	0.0254518	0.00796939	0.00406321
932.39	32.4	0.351474	0.205642	0.0931585	0.0372466	0.0255483	0.00861352	0.00388594
932.59	32.6	0.352107	0.20556	0.0926186	0.0374268	0.0252012	0.00877124	0.00415181
932.79	32.8	0.352373	0.205226	0.0920425	0.037191	0.0245495	0.0081798	0.0037738
932.99	33	0.352888	0.206057	0.0924055	0.037467	0.0240925	0.00856916	0.00383664
933.19	33.2	0.352507	0.205937	0.0920583	0.0375505	0.0235651	0.00761749	0.00415689
933.39	33.4	0.353393	0.206911	0.0917559	0.0373269	0.0241139	0.00731225	0.00387785
933.59	33.6	0.355406	0.208145	0.0938607	0.0379321	0.0246378	0.00789454	0.00478486
933.79	33.8	0.357012	0.209362	0.0952482	0.0382525	0.0249654	0.00874498	0.00500687
933.99	34	0.357729	0.209682	0.0948347	0.0385215	0.0248419	0.00852998	0.00495778
934.19	34.2	0.358886	0.211246	0.095319	0.0390497	0.0252521	0.00862768	0.00583158
934.39	34.4	0.359049	0.211909	0.0954584	0.0392098	0.0256296	0.00864076	0.00560197
934.59	34.6	0.359094	0.211636	0.095051	0.0383585	0.0252574	0.00844429	0.00524103
934.79	34.8	0.36028	0.212663	0.0959737	0.038271	0.025563	0.00856513	0.00519549
934.99	35	0.360918	0.213958	0.0970627	0.0385167	0.0260392	0.00886207	0.00494507
935.19	35.2	0.360863	0.213231	0.0966361	0.0382093	0.0249673	0.00845642	0.00426878
935.39	35.4	0.361184	0.213192	0.0971544	0.0383182	0.0248579	0.00812665	0.00363655
935.59	35.6	0.363562	0.21474	0.0987727	0.0393724	0.0258963	0.00966419	0.00383864
935.79	35.8	0.363609	0.214409	0.0985543	0.0391377	0.025063	0.00866876	0.00319914
935.99	36	0.364126	0.214089	0.0978942	0.0388304	0.0241591	0.00759046	0.00150515
936.19	36.2	0.365301	0.214682	0.0986045	0.0393339	0.0246403	0.00790606	0.00141499
936.39	36.4	0.365503	0.214654	0.0984815	0.0393593	0.0241614	0.00777521	0.00121666
936.59	36.6	0.366165	0.214473	0.0975944	0.0389582	0.0232882	0.00698696	0.00074969
936.79	36.8	0.366737	0.215251	0.097472	0.0394775	0.0231452	0.0069355	0.00016186
936.99	37	0.366932	0.215482	0.0966474	0.0395932	0.0228299	0.00650979	0.00045995
937.19	37.2	0.367331	0.216122	0.0962101	0.0396408	0.0229137	0.00576059	0.0010951
937.39	37.4	0.369156	0.217147	0.0976587	0.0400835	0.0234391	0.00672522	0.00135543
937.59	37.6	0.370271	0.217686	0.0987426	0.0402042	0.0232769	0.00630754	0.00211338
937.79	37.8	0.370878	0.217438	0.0977563	0.0396647	0.0233572	0.0057624	0.00225046
937.99	38	0.372008	0.218701	0.097988	0.0403473	0.023783	0.00589269	0.00292858
938.19	38.2	0.373013	0.219455	0.0984314	0.0407131	0.0240324	0.00642402	0.00377825
938.39	38.4	0.372094	0.218728	0.0971652	0.039416	0.0232046	0.0054757	0.00287799
938.59	38.6	0.372415	0.219139	0.0966935	0.0387323	0.0226963	0.00439789	0.00276887
938.79	38.8	0.373782	0.219848	0.0979315	0.0384582	0.0232475	0.00463192	0.0024356
938.99	39	0.375185	0.219859	0.0987529	0.0379479	0.023325	0.00525443	0.00246758
939.19	39.2	0.377606	0.220786	0.0997443	0.0388945	0.0244482	0.00688447	0.00325482
939.39	39.4	0.379824	0.2224	0.101436	0.0402251	0.0254985	0.00840441	0.00353229
939.59	39.6	0.382045	0.223094	0.102343	0.0409487	0.0262278	0.00869338	0.00368686
939.79	39.8	0.38172	0.222702	0.101216	0.040288	0.0255906	0.00724349	0.00299475
939.99	40	0.382592	0.223207	0.101039	0.0402174	0.025899	0.0069701	0.00228406
940.19	40.2	0.383341	0.224099	0.101203	0.0402529	0.0261376	0.00705406	0.00249529
940.39	40.4	0.383655	0.224477	0.100456	0.039789	0.0259605	0.00692	0.00222727
940.59	40.6	0.384979	0.225268	0.100702	0.0399116	0.0261448	0.00762588	0.00229459
940.79	40.8	0.385286	0.225888	0.101537	0.0404506	0.026253	0.00856312	0.00228015
940.99	41	0.385739	0.225758	0.101577	0.0409516	0.0261602	0.00865097	0.0030557
941.19	41.2	0.385829	0.226072	0.101731	0.0411937	0.0258194	0.00851658	0.00327811
941.39	41.4	0.387422	0.22753	0.103235	0.0425479	0.0265167	0.00939851	0.00429485
941.59	41.6	0.387111	0.227296	0.102264	0.0419562	0.0260334	0.00885053	0.0043471
941.79	41.8	0.387247	0.226781	0.101605	0.0415273	0.0254315	0.0083791	0.00425437
941.99	42	0.3882	0.227757	0.102748	0.0417553	0.0255643	0.00873391	0.00459275
942.19	42.2	0.388234	0.227527	0.102727	0.0417598	0.0250211	0.00858038	0.00451517
942.39	42.4	0.387764	0.227068	0.101765	0.0412801	0.02365	0.00742238	0.00375969
942.59	42.6	0.389993	0.228293	0.10296	0.042076	0.0242783	0.00718698	0.00411531
942.79	42.8	0.390635	0.228381	0.10345	0.0411513	0.0241157	0.00673878	0.00384608
942.99	43	0.392541	0.228777	0.103326	0.0412585	0.0247432	0.00662136	0.0041792
943.19	43.2	0.393972	0.229386	0.103459	0.0415903	0.0255024	0.00631253	0.00429651
943.39	43.4	0.395381	0.22993	0.104369	0.0423917	0.026052	0.00629572	0.0040465
943.59	43.6	0.395901	0.229299	0.102909	0.0423615	0.0259877	0.00565051	0.00345343
943.79	43.8	0.395884	0.229972	0.101834	0.0418983	0.0258628	0.00521735	0.00289531
943.99	44	0.396417	0.231128	0.102138	0.0415829	0.0258392	0.00505547	0.00248108
944.19	44.2	0.397732	0.232204	0.102507	0.0416988	0.0262304	0.00524982	0.00262644
944.39	44.4	0.398411	0.232189	0.102564	0.0409199	0.0262437	0.00516501	0.00230476
944.59	44.6	0.400179	0.233221	0.104401	0.0417829	0.0265591	0.00579115	0.00222733
944.79	44.8	0.400578	0.233605	0.104516	0.0421764	0.0258599	0.00602871	0.0019276
944.99	45	0.401565	0.234262	0.104218	0.0423032	0.025527	0.00621084	0.00153288
945.19	45.2	0.402413	0.235904	0.105051	0.042404	0.0255894	0.00648829	0.00137224
945.39	45.4	0.404075	0.237458	0.105993	0.0427812	0.025995	0.0069544	0.00193363
945.59	45.6	0.403862	0.236204	0.104695	0.0417418	0.0248175	0.00638837	0.00107573
945.79	45.8	0.404799	0.237086	0.105695	0.0425022	0.0248064	0.0062339	0.00159964
945.99	46	0.405201	0.237792	0.106255	0.0428289	0.0253891	0.0067254	0.00200213
946.19	46.2	0.405503	0.238533	0.106003	0.0428968	0.0249942	0.00689944	0.00272876
946.39	46.4	0.406473	0.238944	0.106755	0.0430473	0.0248567	0.00670825	0.00305195
946.59	46.6	0.407168	0.2396	0.107448	0.0429686	0.0251155	0.00657353	0.00290579
946.79	46.8	0.406563	0.238954	0.10676	0.0420014	0.0239851	0.00495868	0.0026273
946.99	47	0.40719	0.239058	0.106566	0.0428827	0.024544	0.00494828	0.00252991
947.19	47.2	0.407405	0.239233	0.106803	0.042484	0.0244185	0.00462423	0.00196053
947.39	47.4	0.407611	0.239193	0.106509	0.0423376	0.0236922	0.004491	0.0015918
947.59	47.6	0.4082	0.239376	0.105875	0.042104	0.0240407	0.00454204	0.001822
947.79	47.8	0.40943	0.24067	0.107711	0.042605	0.0248426	0.00546814	0.00249544
947.99	48	0.410533	0.240763	0.109087	0.0427551	0.0253043	0.00638422	0.00315007
948.19	48.2	0.411092	0.240435	0.108782	0.0424983	0.0251475	0.00633886	0.00317114
948.39	48.4	0.412245	0.241311	0.109996	0.0432035	0.0259816	0.00641517	0.00288482
948.59	48.6	0.41312	0.241985	0.110708	0.0432718	0.0261248	0.00673658	0.00291758
948.79	48.8	0.413238	0.242117	0.110151	0.0421856	0.025982	0.00656004	0.00281443
948.99	49	0.414969	0.24319	0.110542	0.0416091	0.0264715	0.00723278	0.00314996
949.19	49.2	0.416431	0.243911	0.111661	0.0419441	0.0272368	0.00756103	0.00412339
949.39	49.4	0.417128	0.243473	0.11066	0.0417229	0.0272985	0.00719913	0.00465623
949.59	49.6	0.417669	0.243564	0.110314	0.0421837	0.0273139	0.00694775	0.00475196
949.79	49.8	0.418423	0.245152	0.111183	0.0430486	0.0280935	0.00730343	0.00506163
949.99	50	0.419223	0.246017	0.111133	0.0429184	0.0278379	0.00766684	0.00599594
950.19	50.2	0.420416	0.246986	0.11122	0.0428266	0.0276763	0.00797648	0.0067372
950.39	50.4	0.422271	0.247816	0.112078	0.0437733	0.0282869	0.00862287	0.0063264
950.59	50.6	0.422316	0.247072	0.111318	0.0431915	0.0277261	0.00842755	0.00576042
950.79	50.8	0.421972	0.246638	0.110408	0.0428093	0.0269687	0.00761393	0.00541002
950.99	51	0.422336	0.246985	0.110615	0.0433793	0.0271707	0.00821065	0.00533898
951.19	51.2	0.423048	0.247577	0.110948	0.0433511	0.026615	0.00844631	0.00514012
951.39	51.4	0.423424	0.247812	0.110686	0.0438085	0.0260971	0.00827516	0.00486537
951.59	51.6	0.424447	0.249085	0.1116	0.0443012	0.0269738	0.00911733	0.00528982
951.79	51.8	0.425507	0.249656	0.112796	0.0448692	0.0273431	0.0100313	0.00502623
951.99	52	0.426122	0.249541	0.112663	0.0444746	0.0273639	0.00979002	0.00462157
952.19	52.2	0.426098	0.24986	0.112486	0.0444698	0.0269958	0.00920179	0.004095
952.39	52.4	0.427236	0.251104	0.113861	0.0454676	0.0283747	0.00938376	0.00373214
952.59	52.6	0.426901	0.250964	0.112616	0.0442069	0.0281328	0.00854425	0.00351202
952.79	52.8	0.427917	0.251927	0.112456	0.0443737	0.0285224	0.00832294	0.0039314
952.99	53	0.430061	0.253601	0.113781	0.0451972	0.0292476	0.00960215	0.00469702
953.19	53.2	0.430655	0.252604	0.113764	0.0450225	0.02885	0.00881347	0.00404336
953.39	53.4	0.430902	0.251862	0.112382	0.0449704	0.0280624	0.00804392	0.00330785
953.59	53.6	0.4322	0.253343	0.112991	0.0457675	0.0279456	0.00779685	0.00278755
953.79	53.8	0.432629	0.253988	0.11281	0.0464854	0.0274872	0.00772873	0.00269358
953.99	54	0.433105	0.253827	0.111888	0.0454695	0.0268443	0.00721836	0.00284154
954.19	54.2	0.433868	0.253804	0.111572	0.0447415	0.027521	0.00711659	0.00283917
954.39	54.4	0.435419	0.253872	0.112678	0.0455324	0.0280879	0.00780642	0.00278372
954.59	54.6	0.435188	0.252985	0.111884	0.0451742	0.027269	0.00760326	0.00230749
954.79	54.8	0.435387	0.253648	0.112537	0.0454475	0.0272683	0.00774142	0.00230812
954.99	55	0.435686	0.254515	0.113102	0.045966	0.0273998	0.0078244	0.00253117
955.19	55.2	0.435709	0.255361	0.112775	0.0458778	0.0270279	0.00774091	0.00274336
955.39	55.4	0.436439	0.256002	0.112857	0.0454268	0.0272253	0.00717422	0.00293844
955.59	55.6	0.437821	0.257394	0.11508	0.0458071	0.0285338	0.00791821	0.00330417
955.79	55.8	0.438958	0.257461	0.116195	0.046017	0.0291135	0.0084159	0.0037713
955.99	56	0.439691	0.257787	0.11654	0.0462701	0.0290137	0.00835547	0.00378348
956.19	56.2	0.440226	0.258416	0.117207	0.0473053	0.0294923	0.00833971	0.00370052
956.39	56.4	0.440974	0.259297	0.117296	0.0475469	0.0303594	0.00775485	0.00358626
956.59	56.6	0.44153	0.259637	0.116551	0.0471774	0.0303948	0.0071568	0.00384077
956.79	56.8	0.443103	0.260514	0.117567	0.0474157	0.0307779	0.00780683	0.00382256
956.99	57	0.444076	0.260301	0.118727	0.0471413	0.0305801	0.00805117	0.00365728
957.19	57.2	0.44382	0.258547	0.117651	0.0461262	0.0293826	0.00664558	0.00318971
957.39	57.4	0.444707	0.259097	0.117277	0.0470961	0.0294582	0.00710233	0.00324076
957.59	57.6	0.44514	0.260523	0.117643	0.0480606	0.0295271	0.0071657	0.00343939
957.79	57.8	0.44443	0.259722	0.116504	0.0480998	0.0286284	0.0063043	0.00312594
957.99	58	0.44452	0.259704	0.116159	0.0470758	0.0287254	0.0059224	0.00278005
958.19	58.2	0.445657	0.260407	0.117448	0.0475051	0.029384	0.00675714	0.00282786
958.39	58.4	0.446102	0.260721	0.117358	0.0481078	0.029086	0.00704986	0.00261874
958.59	58.6	0.445778	0.26075	0.116101	0.0475463	0.0282425	0.00725852	0.00215906
958.79	58.8	0.446204	0.261681	0.116217	0.0475739	0.0281428	0.0070717	0.00246865
958.99	59	0.445956	0.261984	0.115428	0.047508	0.0273517	0.00676073	0.00294648
959.19	59.2	0.446762	0.263169	0.115554	0.0471693	0.027599	0.00685182	0.00396015
959.39	59.4	0.448764	0.26475	0.117367	0.047551	0.0286476	0.0081841	0.00497677
959.59	59.6	0.449563	0.265647	0.118729	0.04785	0.0288629	0.00878921	0.00486384
959.79	59.8	0.449208	0.264493	0.117469	0.0473575	0.0273715	0.0079856	0.0041449
959.99	60	0.44982	0.265615	0.117262	0.0473816	0.0271317	0.00786929	0.0037294
960.19	60.2	0.450521	0.266234	0.11762	0.0472968	0.0272069	0.00758166	0.00310979
960.39	60.4	0.450663	0.266222	0.116955	0.046161	0.0268414	0.00640327	0.00288591
960.59	60.6	0.451567	0.266097	0.117285	0.0451584	0.0273152	0.00608119	0.00278504
960.79	60.8	0.452961	0.266363	0.118452	0.045109	0.0274553	0.00647103	0.00242926
960.99	61	0.453313	0.265489	0.118613	0.0448372	0.0271021	0.00595615	0.00233643
961.19	61.2	0.453997	0.265193	0.11781	0.0452915	0.0271504	0.00563827	0.00223498
961.39	61.4	0.455126	0.266039	0.118615	0.0464835	0.0276079	0.00642731	0.00154121
961.59	61.6	0.455087	0.266081	0.117989	0.0460923	0.0269171	0.00539766	0.00109434
961.79	61.8	0.456126	0.265942	0.117751	0.0453997	0.0267982	0.00506483	0.00096921
961.99	62	0.457316	0.26638	0.118694	0.0450947	0.027434	0.00604102	0.00090732
962.19	62.2	0.458309	0.266573	0.119722	0.0454495	0.0279603	0.00694756	0.00101403
962.39	62.4	0.458447	0.266147	0.118886	0.0453119	0.0278669	0.00714341	0.0012885
962.59	62.6	0.459123	0.266889	0.119375	0.0458203	0.0279329	0.00751648	0.00163437
962.79	62.8	0.458799	0.26756	0.119463	0.046121	0.0282102	0.00718648	0.00182298
962.99	63	0.45834	0.267844	0.119182	0.0452148	0.0278567	0.00734862	0.00202792
963.19	63.2	0.459343	0.268963	0.119798	0.0450403	0.0288515	0.00768618	0.00255426
963.39	63.4	0.460178	0.2698	0.12117	0.0453946	0.0293365	0.00830402	0.0019389
963.59	63.6	0.459669	0.269213	0.120511	0.0455335	0.0283926	0.00714322	0.0009955
963.79	63.8	0.459827	0.269095	0.120692	0.0464655	0.0283754	0.00714124	0.00099869
963.99	64	0.460593	0.270527	0.121383	0.0467639	0.0283004	0.00750475	0.00112125
964.19	64.2	0.460875	0.270752	0.12198	0.0465259	0.0280485	0.00682184	0.00098234
964.39	64.4	0.461066	0.270745	0.121668	0.0461095	0.0285535	0.00605739	0.00144735
964.59	64.6	0.462473	0.271195	0.122728	0.0464091	0.0292712	0.00640668	0.00166764
964.79	64.8	0.463214	0.271064	0.122696	0.0470616	0.0291947	0.00663203	0.00186827
964.99	65	0.462732	0.270009	0.121184	0.0464231	0.028466	0.00547701	0.00077414
965.19	65.2	0.463565	0.270866	0.121309	0.0473444	0.0282989	0.00538843	0.00069408
965.39	65.4	0.464126	0.271835	0.121245	0.0479371	0.0283577	0.00543154	0.00075146
965.59	65.6	0.464119	0.271571	0.119683	0.0472869	0.0277445	0.00406094	0.00058061
965.79	65.8	0.464709	0.271894	0.120016	0.0465876	0.0278721	0.00379883	0.00104976
965.99	66	0.465513	0.272513	0.120882	0.0471396	0.0282064	0.00438525	0.00069142
966.19	66.2	0.465504	0.272406	0.120835	0.0471932	0.0281604	0.00410271	0.00063301
966.39	66.4	0.465876	0.27217	0.120509	0.0468995	0.0279501	0.00401093	0.00099436
966.59	66.6	0.466764	0.273846	0.121997	0.0478414	0.0288667	0.00445356	0.0014858
966.79	66.8	0.466076	0.273876	0.121523	0.0469376	0.0281027	0.00400467	0.00086427
966.99	67	0.466554	0.273963	0.121226	0.0461668	0.0274628	0.00391327	0.0007688
967.19	67.2	0.46864	0.275802	0.123395	0.0469302	0.028456	0.0044985	0.00106632
967.39	67.4	0.46972	0.276405	0.124786	0.0472881	0.0289867	0.00543625	0.00092962
967.59	67.6	0.470779	0.276371	0.125187	0.0476968	0.0287961	0.00597577	0.00169588
967.79	67.8	0.472819	0.277723	0.126929	0.0486657	0.0295275	0.00740732	0.00262023
967.99	68	0.473537	0.278452	0.126857	0.048628	0.0289941	0.00778794	0.00225224
968.19	68.2	0.473964	0.278913	0.126733	0.0489477	0.0295087	0.00775845	0.00282127
968.39	68.4	0.47523	0.279716	0.127325	0.0489861	0.0302637	0.00823651	0.00267759
968.59	68.6	0.476368	0.280197	0.128109	0.0495441	0.0309854	0.00872461	0.00252456
968.79	68.8	0.476611	0.279813	0.126947	0.0497217	0.0309328	0.00889119	0.00219004
968.99	69	0.476696	0.279822	0.125488	0.0496248	0.0304324	0.00841686	0.00131456
969.19	69.2	0.477289	0.280826	0.126217	0.0511124	0.0305308	0.00864271	0.00172572
969.39	69.4	0.4772	0.2809	0.124976	0.0513474	0.0305709	0.00812651	0.00150332
969.59	69.6	0.47691	0.280771	0.123971	0.0505604	0.0298821	0.00701132	0.00102093
969.79	69.8	0.477952	0.282051	0.124959	0.0505933	0.03013	0.00703567	0.00127606
969.99	70	0.478481	0.282258	0.124981	0.0508011	0.0299311	0.00664627	0.00097867
970.19	70.2	0.478301	0.281671	0.124073	0.0501901	0.029642	0.0060618	0.0013425
970.39	70.4	0.479319	0.282487	0.124519	0.0503669	0.0301371	0.00646536	0.00224426
970.59	70.6	0.479462	0.282867	0.125063	0.0507759	0.0302406	0.00631446	0.0023842
970.79	70.8	0.478601	0.281693	0.123899	0.0488483	0.0285577	0.00530804	0.00173021
970.99	71	0.478923	0.281885	0.123972	0.048299	0.0283773	0.00543661	0.00201126
971.19	71.2	0.48043	0.283409	0.126111	0.0486354	0.0291186	0.00625096	0.00261668
971.39	71.4	0.480513	0.28247	0.12563	0.0479418	0.0286324	0.00628947	0.00281172
971.59	71.6	0.481053	0.28276	0.125965	0.0477576	0.0285333	0.00591792	0.00305823
971.79	71.8	0.481772	0.283473	0.12661	0.0477618	0.0287416	0.00589481	0.00291271
971.99	72	0.481493	0.282822	0.126189	0.047607	0.0284826	0.00577527	0.00261553
972.19	72.2	0.481806	0.282666	0.126375	0.0480144	0.0291827	0.00539973	0.00259989
972.39	72.4	0.482596	0.283157	0.127365	0.0480751	0.0294512	0.00567962	0.00259
972.59	72.6	0.483169	0.284311	0.127418	0.0489642	0.0297908	0.00610149	0.00293218
972.79	72.8	0.483339	0.283858	0.126594	0.0480652	0.0290642	0.00573624	0.0023153
972.99	73	0.48453	0.283978	0.127165	0.0480371	0.0290226	0.0053439	0.0019241
973.19	73.2	0.484907	0.284064	0.127671	0.0485276	0.0288447	0.00569733	0.00149647
973.39	73.4	0.484536	0.283474	0.126619	0.0482286	0.0280892	0.00503674	0.0004136
973.59	73.6	0.485608	0.284211	0.126832	0.0485013	0.0276986	0.00503017	0.00122574
973.79	73.8	0.486453	0.284568	0.127397	0.048464	0.0278561	0.00518802	0.00112752
973.99	74	0.486082	0.28381	0.126035	0.047288	0.0276069	0.0041788	0.00041604
974.19	74.2	0.487151	0.284113	0.126125	0.0472004	0.0284489	0.00456695	0.00102229
974.39	74.4	0.488835	0.285448	0.12703	0.047805	0.0293442	0.00514477	0.00127852
974.59	74.6	0.488979	0.285732	0.127148	0.0479898	0.0293682	0.00520572	0.00138697
974.79	74.8	0.489314	0.285688	0.126408	0.0468766	0.0289172	0.00459087	0.00090966
974.99	75	0.49055	0.287866	0.127471	0.0477681	0.0294961	0.0052075	0.0013761
975.19	75.2	0.490995	0.288763	0.127719	0.0478289	0.0292773	0.00498332	0.00162149
975.39	75.4	0.491845	0.288946	0.12783	0.0474532	0.0295265	0.00479649	0.0017597
975.59	75.6	0.493099	0.290438	0.128757	0.0478409	0.0305942	0.00537181	0.0021426
975.79	75.8	0.494506	0.290794	0.129759	0.0485409	0.0309128	0.00638173	0.00282056
975.99	76	0.495242	0.290318	0.129255	0.0494215	0.0306658	0.00650535	0.00287678
976.19	76.2	0.496243	0.291257	0.129536	0.0502529	0.0311585	0.00692433	0.00323758
976.39	76.4	0.496878	0.2926	0.13009	0.0506136	0.0309653	0.00694337	0.00313247
976.59	76.6	0.497467	0.293593	0.130569	0.0503781	0.0312275	0.00712649	0.00284516
976.79	76.8	0.498182	0.292674	0.13024	0.0492817	0.0310931	0.00667203	0.0022322
976.99	77	0.499546	0.293034	0.131234	0.0506491	0.0317592	0.00747793	0.0022908
977.19	77.2	0.498387	0.291789	0.129379	0.0505317	0.0308788	0.00718795	0.0014882
977.39	77.4	0.498215	0.291364	0.128987	0.0506689	0.0303961	0.0068047	0.00105614
977.59	77.6	0.499556	0.29232	0.13006	0.0512506	0.0316348	0.0076066	0.00193125
977.79	77.8	0.498853	0.291903	0.129054	0.0501717	0.0313624	0.00704566	0.00029427
977.99	78	0.499054	0.29151	0.12851	0.0500117	0.0314182	0.00695476	-0.0001229
978.19	78.2	0.500339	0.292822	0.129958	0.0511469	0.0326048	0.00750276	0.00063334
978.39	78.4	0.499976	0.293192	0.13007	0.0518098	0.0327878	0.0072965	0.00050543
978.59	78.6	0.499406	0.293348	0.129795	0.0517541	0.0323344	0.00693588	0.00087589
978.79	78.8	0.500127	0.293947	0.129907	0.0513917	0.0321608	0.00650475	0.00124954
978.99	79	0.501531	0.296375	0.131745	0.0525957	0.0330561	0.00766504	0.00290488
979.19	79.2	0.500776	0.296185	0.13104	0.0518078	0.0323575	0.00738889	0.00330294
979.39	79.4	0.502731	0.297633	0.132353	0.0526836	0.033561	0.00836334	0.00428274
979.59	79.6	0.50397	0.298639	0.133116	0.0537494	0.0337084	0.0095093	0.00497268
979.79	79.8	0.50398	0.298039	0.132585	0.053662	0.032131	0.00915562	0.00464394
979.99	80	0.504019	0.29794	0.13211	0.0538703	0.031526	0.00890017	0.00473325
980.19	80.2	0.5048	0.299321	0.133073	0.0537364	0.0318271	0.00891103	0.00505695
980.39	80.4	0.505032	0.299329	0.133266	0.0530863	0.0317768	0.00896878	0.00490154
980.59	80.6	0.505806	0.299101	0.133371	0.0520013	0.0320882	0.00886587	0.00482806
980.79	80.8	0.507156	0.299396	0.13385	0.0518678	0.0325131	0.00943473	0.00508468
980.99	81	0.507452	0.299267	0.134566	0.0521343	0.0322939	0.00964274	0.00443716
981.19	81.2	0.506938	0.29788	0.132759	0.0511586	0.0313917	0.00842893	0.00321954
981.39	81.4	0.507719	0.298467	0.133495	0.0511942	0.0318522	0.00830409	0.00268979
981.59	81.6	0.508563	0.298871	0.133533	0.0512965	0.0317676	0.00832227	0.00240364
981.79	81.8	0.507949	0.29791	0.131819	0.050085	0.0301333	0.00699904	0.00091254
981.99	82	0.508946	0.297366	0.132599	0.0503251	0.0306635	0.00725071	0.00144327
982.19	82.2	0.509798	0.297916	0.133411	0.0511216	0.0312576	0.00687149	0.00190148
982.39	82.4	0.509155	0.296906	0.132599	0.0509719	0.0304502	0.00584196	0.00154441
982.59	82.6	0.510221	0.297458	0.132637	0.0508525	0.0302135	0.00528678	0.00169128
982.79	82.8	0.511753	0.299035	0.133714	0.0516916	0.030557	0.00565502	0.002133
982.99	83	0.512211	0.300021	0.133939	0.051602	0.0305802	0.00585262	0.00279812
983.19	83.2	0.512445	0.299929	0.133282	0.0513692	0.0299819	0.00567802	0.0026205
983.39	83.4	0.514773	0.301946	0.134354	0.053084	0.0311268	0.00732009	0.00365818
983.59	83.6	0.514495	0.301577	0.13399	0.0534389	0.0301256	0.00742784	0.00312222
983.79	83.8	0.514447	0.301587	0.133339	0.0530685	0.0293443	0.00677824	0.00294669
983.99	84	0.515598	0.303247	0.134849	0.0540267	0.0296784	0.00741907	0.00412879
984.19	84.2	0.516585	0.304321	0.135376	0.0542793	0.0299928	0.0074675	0.00420328
984.39	84.4	0.516767	0.303971	0.13549	0.0539976	0.0300626	0.00763301	0.00433181
984.59	84.6	0.517677	0.304623	0.136091	0.0541007	0.030512	0.00782915	0.00445892
984.79	84.8	0.51891	0.306079	0.137316	0.055633	0.0309861	0.00885501	0.0051382
984.99	85	0.518334	0.306026	0.136513	0.0561195	0.030436	0.00772174	0.00480835
985.19	85.2	0.518108	0.306661	0.135551	0.0560386	0.0306285	0.00672321	0.0047927
985.39	85.4	0.517782	0.307679	0.13576	0.0560354	0.0309667	0.00578467	0.00480255
985.59	85.6	0.518225	0.308208	0.13592	0.0555607	0.0310229	0.0059821	0.00473928
985.79	85.8	0.518238	0.308267	0.135501	0.0547771	0.031437	0.00542223	0.00449306
985.99	86	0.518864	0.308292	0.136337	0.0554128	0.03246	0.00583921	0.00452896
986.19	86.2	0.518915	0.308025	0.136372	0.0564891	0.0324862	0.00595535	0.00432803
986.39	86.4	0.518004	0.306665	0.135025	0.0560779	0.031864	0.005418	0.0031893
986.59	86.6	0.518778	0.30756	0.13483	0.0559942	0.0322133	0.00520885	0.0032636
986.79	86.8	0.519634	0.308822	0.135652	0.0563398	0.0330147	0.00628453	0.00380509
986.99	87	0.51961	0.308074	0.134768	0.0549357	0.0329031	0.00632561	0.00407159
987.19	87.2	0.521151	0.308642	0.135835	0.0552379	0.0339959	0.00753164	0.00426687
987.39	87.4	0.522106	0.30899	0.136912	0.0554304	0.0351215	0.00861198	0.00452333
987.59	87.6	0.521806	0.30751	0.136775	0.0545461	0.0343137	0.00790214	0.00348617
987.79	87.8	0.522694	0.307579	0.137174	0.0546812	0.0345428	0.00808948	0.00377681
987.99	88	0.523847	0.308502	0.138565	0.0550513	0.0346266	0.00920591	0.00373388
988.19	88.2	0.523756	0.308059	0.138316	0.0549222	0.0344886	0.00892912	0.00378023
988.39	88.4	0.524057	0.308051	0.138695	0.0539386	0.034594	0.00871156	0.00377924
988.59	88.6	0.525328	0.308885	0.139984	0.0543682	0.035023	0.00961513	0.00416243
988.79	88.8	0.52627	0.309382	0.140076	0.0544711	0.0347763	0.00902944	0.00444466
988.99	89	0.525827	0.309074	0.138939	0.053854	0.0344903	0.00803129	0.0045025
989.19	89.2	0.526598	0.310283	0.139622	0.0538367	0.0348453	0.0080983	0.00428842
989.39	89.4	0.526752	0.309984	0.139825	0.0530587	0.0339484	0.00657125	0.00366346
989.59	89.6	0.526919	0.31006	0.139393	0.0517934	0.0335459	0.00638947	0.00282671
989.79	89.8	0.527186	0.310338	0.13934	0.0517205	0.0332178	0.00563564	0.00232025
989.99	90	0.527794	0.309724	0.139901	0.0518782	0.0325025	0.0057655	0.00200305
990.19	90.2	0.527637	0.308596	0.139177	0.0514117	0.0313271	0.00509654	0.00182591
990.39	90.4	0.528132	0.30864	0.13789	0.0510834	0.0309296	0.00419187	0.00192459
990.59	90.6	0.529574	0.31001	0.137827	0.0520906	0.0313382	0.0040506	0.00275716
990.79	90.8	0.529021	0.309732	0.13773	0.0514779	0.0310092	0.00332261	0.00255208
990.99	91	0.529381	0.309327	0.137246	0.0506856	0.0304811	0.00242818	0.00289883
991.19	91.2	0.530732	0.310257	0.138794	0.0511958	0.0314112	0.00244777	0.00317725
991.39	91.4	0.531407	0.310277	0.139541	0.0515679	0.0313998	0.00264046	0.00346649
991.59	91.6	0.532005	0.310095	0.139384	0.0515981	0.031136	0.00327814	0.00324911
991.79	91.8	0.533308	0.311689	0.140515	0.0530318	0.0320742	0.00484099	0.00367344
991.99	92	0.5341	0.313018	0.141496	0.0538414	0.0321602	0.0055972	0.0037915
992.19	92.2	0.533766	0.313377	0.141092	0.0541744	0.0322399	0.00531026	0.00448288
992.39	92.4	0.534712	0.314595	0.141223	0.0537788	0.0327439	0.0058361	0.00429121
992.59	92.6	0.536185	0.316018	0.142182	0.0548818	0.0333125	0.00658295	0.00442517
992.79	92.8	0.535921	0.316037	0.140975	0.0544499	0.0335665	0.00617827	0.00409154
992.99	93	0.53668	0.316786	0.141064	0.0553597	0.0342625	0.00733309	0.00432286
993.19	93.2	0.536866	0.317717	0.141968	0.0558673	0.0342605	0.007962	0.00365054
993.39	93.4	0.536468	0.317796	0.141393	0.0552433	0.0341161	0.00741202	0.00302226
993.59	93.6	0.535788	0.318122	0.140533	0.0545284	0.0341772	0.00790029	0.00247199
993.79	93.8	0.53746	0.319363	0.142355	0.0554364	0.0347177	0.00865004	0.00268284
993.99	94	0.537561	0.319318	0.142111	0.0550346	0.0340302	0.00878455	0.0029892
994.19	94.2	0.537953	0.31925	0.141202	0.0548097	0.0335587	0.00862291	0.00280191
994.39	94.4	0.539822	0.320232	0.141934	0.0556915	0.0341388	0.00949654	0.00332018
994.59	94.6	0.540546	0.320354	0.142162	0.0561999	0.0345498	0.00953461	0.0036185
994.79	94.8	0.539238	0.318594	0.141191	0.0546393	0.0333403	0.00784005	0.00317697
994.99	95	0.540273	0.319036	0.141575	0.0546596	0.0335891	0.00745784	0.00367127
995.19	95.2	0.540913	0.318596	0.141933	0.0549315	0.033389	0.00726872	0.00312965
995.39	95.4	0.541196	0.31835	0.141639	0.0550401	0.0328806	0.00730094	0.00289232
995.59	95.6	0.541963	0.318238	0.141419	0.0549826	0.032604	0.00725272	0.00277091
995.79	95.8	0.543187	0.319051	0.142429	0.0556685	0.0335084	0.00740497	0.00253563
995.99	96	0.543	0.318427	0.142102	0.0553684	0.0330041	0.00661581	0.00286881
996.19	96.2	0.542859	0.31738	0.141175	0.0545403	0.032507	0.00540759	0.0023334
996.39	96.4	0.543851	0.31867	0.141766	0.0549334	0.0330309	0.00584172	0.0021085
996.59	96.6	0.544748	0.319213	0.14304	0.0558238	0.0336499	0.00596201	0.00243429
996.79	96.8	0.543918	0.318338	0.142397	0.0558827	0.0336474	0.00565686	0.0023763
996.99	97	0.544676	0.31929	0.142527	0.05645	0.0337123	0.00617492	0.00285254
997.19	97.2	0.544011	0.319792	0.143428	0.0563966	0.0338595	0.00688482	0.00264345
997.39	97.4	0.543427	0.320111	0.142808	0.0555781	0.0337521	0.00607659	0.00236154
997.59	97.6	0.54388	0.321361	0.143723	0.0560332	0.0337469	0.00654349	0.00276536
997.79	97.8	0.545147	0.322408	0.144862	0.0565734	0.0337203	0.00679535	0.00291742
997.99	98	0.544725	0.322541	0.144278	0.0566862	0.0331672	0.00670889	0.00311426
998.19	98.2	0.545653	0.322877	0.144294	0.0565081	0.0328731	0.00764932	0.00316512
998.39	98.4	0.547096	0.324432	0.14534	0.0572868	0.0332604	0.0079566	0.00349023
998.59	98.6	0.546998	0.324871	0.144381	0.057151	0.033601	0.0074976	0.00398187
998.79	98.8	0.546313	0.324454	0.143212	0.0562315	0.032526	0.00620549	0.00349691
998.99	99	0.547628	0.325582	0.14362	0.0566959	0.0329401	0.0063364	0.00336764
999.19	99.2	0.548241	0.325646	0.14333	0.0569492	0.0325742	0.00649442	0.00345802
999.39	99.4	0.548187	0.326074	0.142638	0.0566459	0.0320562	0.00609434	0.00345071
999.59	99.6	0.549872	0.326619	0.143753	0.0562774	0.0324903	0.00598181	0.00387518
999.79	99.8	0.550992	0.326646	0.144193	0.0556397	0.0334588	0.00621836	0.00385272
999.99	100	0.551249	0.326396	0.144318	0.055387	0.0331583	0.00625449	0.00417302
1000.19	100.2	0.551993	0.325526	0.144323	0.055208	0.0329577	0.00577157	0.00324654
1000.39	100.4	0.553044	0.327114	0.14509	0.0569395	0.0338096	0.00715176	0.00390623
1000.59	100.6	0.553034	0.326609	0.144697	0.0566428	0.0337472	0.00653865	0.0038318
1000.79	100.8	0.55312	0.326667	0.144217	0.0563678	0.0333069	0.00612338	0.00406214
1000.99	101	0.554062	0.327757	0.14552	0.0559984	0.0340175	0.00728893	0.00413685
1001.19	101.2	0.553979	0.327495	0.146449	0.0558071	0.0341894	0.00810297	0.00403201
1001.39	101.4	0.554168	0.326834	0.145716	0.0550497	0.0335736	0.00710212	0.00356147
1001.59	101.6	0.555595	0.327243	0.146363	0.056209	0.03379	0.00784697	0.00357941
1001.79	101.8	0.555451	0.32684	0.145544	0.0561054	0.0332236	0.00766462	0.00299813
1001.99	102	0.555289	0.327337	0.145501	0.0565252	0.0335084	0.0076565	0.00333262
1002.19	102.2	0.556395	0.328407	0.145645	0.0560755	0.0339008	0.00800066	0.00372563
1002.39	102.4	0.557612	0.329741	0.146665	0.0567495	0.0347214	0.00824669	0.00428948
1002.59	102.6	0.55735	0.328762	0.145579	0.0561534	0.0341545	0.0078113	0.00408087
1002.79	102.8	0.557983	0.3286	0.145579	0.0567459	0.0335303	0.00805006	0.00363781
1002.99	103	0.558088	0.328839	0.14544	0.0573058	0.0335403	0.00846303	0.00370612
1003.19	103.2	0.557572	0.328802	0.14497	0.0568468	0.032841	0.00782804	0.00394583
1003.39	103.4	0.557669	0.32878	0.144692	0.056646	0.0323476	0.00783183	0.00347261
1003.59	103.6	0.559144	0.329216	0.145916	0.0568127	0.0331084	0.00782654	0.0033725
1003.79	103.8	0.558625	0.328163	0.144631	0.0562133	0.0320774	0.00734421	0.00204978
1003.99	104	0.559186	0.32815	0.144719	0.0567627	0.0316877	0.00735281	0.00172058
1004.19	104.2	0.560092	0.328275	0.145184	0.0571777	0.0321502	0.00695359	0.00144507
1004.39	104.4	0.560076	0.329165	0.144691	0.0569681	0.0320393	0.00685483	0.00114916
1004.59	104.6	0.560132	0.328251	0.143847	0.0557666	0.0317478	0.0059076	4.213e-05
1004.79	104.8	0.561634	0.329249	0.145181	0.0564954	0.032471	0.00675694	-6.311e-05
1004.99	105	0.561687	0.329309	0.14526	0.05645	0.0330698	0.00682264	-0.00096338
1005.19	105.2	0.561817	0.329128	0.144708	0.0559069	0.0326574	0.00588674	-0.00150254
1005.39	105.4	0.562744	0.329812	0.144871	0.0558376	0.0326325	0.00526671	-0.00183134
1005.59	105.6	0.563802	0.331386	0.145565	0.0564243	0.0333032	0.00557665	-0.0016561
1005.79	105.8	0.563349	0.331441	0.145103	0.0553285	0.0331275	0.00468004	-0.00166106
1005.99	106	0.564336	0.33222	0.145837	0.0552756	0.0340849	0.00459139	-0.00106988
1006.19	106.2	0.56572	0.333398	0.146761	0.0557475	0.0348817	0.005478	-0.00013376
1006.39	106.4	0.565336	0.332806	0.146074	0.055841	0.0340929	0.00491824	-0.00039674
1006.59	106.6	0.565053	0.332559	0.145158	0.0557235	0.0335184	0.00442807	-0.00025661
1006.79	106.8	0.566894	0.334561	0.147069	0.056864	0.0343264	0.00589352	0.00071876
1006.99	107	0.56593	0.334988	0.147285	0.0565095	0.0345621	0.00549845	0.00172998
1007.19	107.2	0.566556	0.334897	0.147723	0.0566507	0.0345956	0.00622209	0.0025569
1007.39	107.4	0.567338	0.335728	0.148397	0.0577997	0.0349732	0.00713619	0.00272108
1007.59	107.6	0.567335	0.335581	0.148147	0.0583278	0.034689	0.00693283	0.00299845
1007.79	107.8	0.567001	0.33481	0.147039	0.0579533	0.0336132	0.00640853	0.0027137
1007.99	108	0.567748	0.335774	0.147943	0.0582923	0.0334748	0.0065312	0.00334738
1008.19	108.2	0.567735	0.335618	0.148199	0.0579524	0.0333929	0.00626397	0.00285247
1008.39	108.4	0.568381	0.335074	0.147602	0.0575657	0.0334563	0.00642356	0.00236066
1008.59	108.6	0.570172	0.335284	0.148257	0.0584127	0.0343105	0.0070561	0.00229654
1008.79	108.8	0.571838	0.336769	0.149525	0.0601686	0.035556	0.00863308	0.00319963
1008.99	109	0.570973	0.335919	0.148008	0.059835	0.0347459	0.00788654	0.00293227
1009.19	109.2	0.571812	0.336352	0.148243	0.0597803	0.0345138	0.00790983	0.00328052
1009.39	109.4	0.57275	0.337442	0.148716	0.0595006	0.0344718	0.00804547	0.00387207
1009.59	109.6	0.573318	0.337619	0.148518	0.0591276	0.0346778	0.00804162	0.00445459
1009.79	109.8	0.573382	0.337401	0.148568	0.0585052	0.0345157	0.00748374	0.00495487
1009.99	110	0.574688	0.337923	0.14918	0.0592033	0.0353842	0.00836413	0.0051791
1010.19	110.2	0.575218	0.338459	0.149773	0.0598083	0.0355569	0.00850266	0.00555201
1010.39	110.4	0.574955	0.337738	0.149014	0.0599454	0.0349771	0.00789637	0.00543705
1010.59	110.6	0.575347	0.338428	0.150506	0.0603293	0.0357808	0.00794723	0.00605976
1010.79	110.8	0.575523	0.339408	0.151689	0.0603063	0.0356365	0.00789533	0.00620896
1010.99	111	0.573892	0.338574	0.150651	0.0596942	0.0347875	0.00674908	0.00634547
1011.19	111.2	0.574287	0.338642	0.150401	0.0597408	0.0346077	0.00673067	0.0061839
1011.39	111.4	0.574602	0.339861	0.151244	0.0602794	0.0344736	0.00590565	0.00568414
1011.59	111.6	0.574311	0.339425	0.150639	0.0599889	0.0338269	0.00534192	0.00529361
1011.79	111.8	0.574307	0.339435	0.15111	0.0592688	0.03343	0.00477204	0.00453547
1011.99	112	0.574494	0.339812	0.152126	0.059637	0.03285	0.00456471	0.00378517
1012.19	112.2	0.57521	0.339752	0.151944	0.059776	0.0331157	0.00468134	0.00349675
1012.39	112.4	0.576628	0.340476	0.152458	0.0599685	0.034155	0.00530678	0.00373011
1012.59	112.6	0.578431	0.34172	0.154133	0.0607212	0.0350042	0.00610183	0.00388568
1012.79	112.8	0.578877	0.341313	0.154046	0.061462	0.0354614	0.0063358	0.00425299
1012.99	113	0.578662	0.339847	0.152789	0.0603614	0.0347671	0.00582323	0.00352382
1013.19	113.2	0.580212	0.341115	0.15391	0.0609507	0.0348947	0.00636984	0.00367167
1013.39	113.4	0.580792	0.341473	0.154099	0.0606289	0.0344443	0.00627095	0.00312213
1013.59	113.6	0.580702	0.341188	0.153358	0.0603274	0.0338382	0.00580079	0.00259468
1013.79	113.8	0.58135	0.341687	0.153742	0.0605337	0.0337681	0.00636154	0.00265351
1013.99	114	0.582465	0.34199	0.153803	0.0608748	0.033982	0.00736834	0.00201364
1014.19	114.2	0.582659	0.342311	0.153656	0.0611417	0.0342158	0.00759778	0.0024111
1014.39	114.4	0.581898	0.341368	0.152169	0.0607502	0.0335113	0.00719571	0.00214822
1014.59	114.6	0.581494	0.342366	0.152254	0.0604686	0.0332802	0.00660161	0.00160557
1014.79	114.8	0.581182	0.342929	0.151517	0.060371	0.0325689	0.00638227	0.00153132
1014.99	115	0.581133	0.343262	0.151178	0.0605356	0.032039	0.00605918	0.00174886
1015.19	115.2	0.582322	0.345721	0.152176	0.0612809	0.0332947	0.0067865	0.00208184
1015.39	115.4	0.582416	0.346369	0.152665	0.0609741	0.0332256	0.00647211	0.00160086
1015.59	115.6	0.581875	0.34622	0.152374	0.0601636	0.0332752	0.00622185	0.00134564
1015.79	115.8	0.581777	0.346189	0.152797	0.0598242	0.03307	0.00567322	0.00087545
1015.99	116	0.582358	0.34661	0.153382	0.0602704	0.0330772	0.00581233	0.00100202
1016.19	116.2	0.582676	0.346965	0.152609	0.0596368	0.0328613	0.00537739	0.00107132
1016.39	116.4	0.583629	0.34789	0.153895	0.059962	0.0336618	0.00551307	0.00121944
1016.59	116.6	0.585444	0.348585	0.155459	0.0606348	0.0345777	0.00539703	0.00163812
1016.79	116.8	0.585582	0.347828	0.155358	0.0606125	0.0347456	0.00535123	0.00208984
1016.99	117	0.586327	0.348259	0.155478	0.0600293	0.0350408	0.00579586	0.00233118
1017.19	117.2	0.587349	0.349623	0.157102	0.0609418	0.0354026	0.00658877	0.00251031
1017.39	117.4	0.588131	0.349524	0.157102	0.0609306	0.0354312	0.00680771	0.00265232
1017.59	117.6	0.588663	0.349397	0.156474	0.0609774	0.035406	0.00677631	0.00321905
1017.79	117.8	0.590222	0.350029	0.157229	0.0622141	0.0365607	0.00812441	0.00397839
1017.99	118	0.590582	0.350044	0.157105	0.0624153	0.0369748	0.0082671	0.00435949
1018.19	118.2	0.590451	0.349291	0.15575	0.0620848	0.0369882	0.00794129	0.00441792
1018.39	118.4	0.59006	0.34901	0.155081	0.0615056	0.0361389	0.00775672	0.00370093
1018.59	118.6	0.590827	0.349399	0.155822	0.0623362	0.0362892	0.00852274	0.00410079
1018.79	118.8	0.591878	0.349087	0.155766	0.0626589	0.0359858	0.00881781	0.00464212
1018.99	119	0.592644	0.349823	0.156388	0.0630584	0.0358913	0.0088049	0.00474181
1019.19	119.2	0.593093	0.350639	0.156584	0.0631979	0.0364569	0.00873501	0.00413248
1019.39	119.4	0.591943	0.349497	0.155531	0.061802	0.0356353	0.00731982	0.00353038
1019.59	119.6	0.591432	0.349328	0.155094	0.0608565	0.0351845	0.00627844	0.00272697
1019.79	119.8	0.592241	0.349828	0.155429	0.0609663	0.0346832	0.00641848	0.00278342
1019.99	120	0.592151	0.349282	0.154649	0.0597878	0.0337727	0.00553012	0.00248445
1020.19	120.2	0.591625	0.348826	0.153621	0.0582418	0.0327387	0.00437301	0.00177435
1020.39	120.4	0.592856	0.349489	0.154855	0.0583288	0.0335668	0.004629	0.00175671
1020.59	120.6	0.592797	0.349181	0.154876	0.0578254	0.0333944	0.00433993	0.00194499
1020.79	120.8	0.592782	0.349237	0.154657	0.0578422	0.0334214	0.00423143	0.00222733
1020.99	121	0.593821	0.350568	0.155288	0.057951	0.0341408	0.00463983	0.0024252
1021.19	121.2	0.595143	0.351754	0.156835	0.0592772	0.0350572	0.00551428	0.00312476
1021.39	121.4	0.595708	0.351809	0.156443	0.0596092	0.0354543	0.00568591	0.00368333
1021.59	121.6	0.59531	0.352157	0.156156	0.0599756	0.0354243	0.00574475	0.00378698
1021.79	121.8	0.595852	0.352842	0.156837	0.0608135	0.0361332	0.00698926	0.00388176
1021.99	122	0.595649	0.352656	0.155658	0.0609413	0.0358086	0.00687496	0.00410527
1022.19	122.2	0.596351	0.352907	0.155215	0.0611575	0.0357697	0.00748424	0.00387371
1022.39	122.4	0.59712	0.353589	0.155478	0.0619263	0.035795	0.00775915	0.00372176
1022.59	122.6	0.598567	0.353419	0.155601	0.063129	0.036512	0.00827532	0.00466471
1022.79	122.8	0.599394	0.354054	0.155031	0.0627651	0.0360334	0.00781994	0.00459217
1022.99	123	0.599543	0.355543	0.155855	0.063331	0.0360945	0.00802628	0.00430179
1023.19	123.2	0.598562	0.355604	0.155618	0.0627156	0.0358602	0.00789628	0.00356191
1023.39	123.4	0.598195	0.355501	0.154894	0.0620726	0.0355569	0.00794501	0.0033497
1023.59	123.6	0.598571	0.355767	0.15511	0.0617573	0.0350044	0.00812294	0.00303816
1023.79	123.8	0.599659	0.356329	0.156347	0.0612296	0.0348356	0.00867075	0.00310394
1023.99	124	0.599256	0.355447	0.155533	0.0595912	0.0340132	0.00761309	0.00225316
1024.19	124.2	0.600189	0.355595	0.156719	0.0594829	0.0347411	0.00828302	0.00229632
1024.39	124.4	0.601728	0.356191	0.157901	0.0601358	0.0356225	0.00902165	0.00217895
1024.59	124.6	0.60127	0.355968	0.157969	0.0603123	0.0355581	0.00888395	0.00264424
1024.79	124.8	0.601663	0.356282	0.158195	0.0604309	0.0354812	0.00885617	0.00228639
1024.99	125	0.602639	0.357305	0.159397	0.0605994	0.0359662	0.00950854	0.00243376
1025.19	125.2	0.602712	0.357558	0.159985	0.0600784	0.0360109	0.00926545	0.00285301
1025.39	125.4	0.60282	0.357601	0.159925	0.0597818	0.0356909	0.00925959	0.00281363
1025.59	125.6	0.602704	0.357218	0.159888	0.0598289	0.0356761	0.00941241	0.00269743
1025.79	125.8	0.603495	0.357326	0.16024	0.0606739	0.0362642	0.00998884	0.00317187
1025.99	126	0.603165	0.356736	0.159027	0.0609688	0.0357434	0.00859437	0.00296883
1026.19	126.2	0.603988	0.357602	0.15916	0.0611358	0.0360091	0.00773159	0.00229441
1026.39	126.4	0.603651	0.358026	0.158958	0.061116	0.0361144	0.00679779	0.00236804
1026.59	126.6	0.603633	0.357335	0.158378	0.0602453	0.036175	0.00639253	0.0022382
1026.79	126.8	0.603645	0.357385	0.158328	0.0598914	0.0357269	0.00549619	0.00206423
1026.99	127	0.604092	0.357888	0.159154	0.060847	0.0355541	0.00553459	0.00176286
1027.19	127.2	0.603558	0.35661	0.158068	0.060463	0.034676	0.00467045	0.00103289
1027.39	127.4	0.604202	0.356892	0.158244	0.0611386	0.0346474	0.00522053	0.001184
1027.59	127.6	0.604702	0.357394	0.158947	0.061414	0.0344052	0.00494736	0.00124048
1027.79	127.8	0.605661	0.357153	0.159312	0.0617988	0.0348129	0.00537966	0.00146937
1027.99	128	0.606211	0.357334	0.158753	0.0626388	0.0349765	0.00569651	0.00210705
1028.19	128.2	0.607507	0.357422	0.159403	0.0636016	0.0355616	0.00647293	0.00248054
1028.39	128.4	0.607329	0.357708	0.158657	0.0634716	0.0353736	0.00633122	0.00234026
1028.59	128.6	0.607123	0.357832	0.1578	0.0629876	0.0348776	0.00577645	0.00253438
1028.79	128.8	0.608689	0.358886	0.15849	0.0629599	0.0347688	0.0059253	0.00213052
1028.99	129	0.609968	0.359779	0.159532	0.0632226	0.0349338	0.00618689	0.00276411
1029.19	129.2	0.610334	0.359885	0.159391	0.0624319	0.034506	0.00598115	0.00316944
1029.39	129.4	0.611564	0.360347	0.159896	0.0625804	0.0346172	0.00617742	0.00323872
1029.59	129.6	0.611539	0.3606	0.160174	0.062119	0.0346904	0.00665109	0.00302446
1029.79	129.8	0.612008	0.361685	0.160709	0.0620295	0.035374	0.00696767	0.00354662
1029.99	130	0.612369	0.362465	0.161057	0.061199	0.0357866	0.00635202	0.00305868
1030.19	130.2	0.613035	0.363422	0.161738	0.0605897	0.0365652	0.00633956	0.00323161
1030.39	130.4	0.612588	0.363077	0.161298	0.059399	0.0361667	0.00572826	0.00335132
1030.59	130.6	0.613047	0.362664	0.160544	0.0591715	0.0363029	0.00536024	0.00310186
1030.79	130.8	0.613293	0.363315	0.16066	0.0595874	0.0358095	0.00491872	0.00292917
1030.99	131	0.612687	0.362924	0.159761	0.0592503	0.0346723	0.0042259	0.00215692
1031.19	131.2	0.611827	0.362057	0.158794	0.0585169	0.0341822	0.00362777	0.00139398
1031.39	131.4	0.612896	0.363577	0.160612	0.0599042	0.0352988	0.00538903	0.0023583
1031.59	131.6	0.613063	0.363871	0.160946	0.0608998	0.0364085	0.00576499	0.00264746
1031.79	131.8	0.61318	0.363092	0.160015	0.0614394	0.0364841	0.00583197	0.00275974
1031.99	132	0.613402	0.363438	0.16015	0.062043	0.0362917	0.00574464	0.00232473
1032.19	132.2	0.613066	0.363225	0.159933	0.0625261	0.0364369	0.00580123	0.0023163
1032.39	132.4	0.612319	0.363058	0.158991	0.0617675	0.0358822	0.00535113	0.00194564
1032.59	132.6	0.612944	0.363677	0.159604	0.0615904	0.0357722	0.00508284	0.00222197
1032.79	132.8	0.614608	0.365051	0.161976	0.0626918	0.0370429	0.00648343	0.00309435
1032.99	133	0.615165	0.36461	0.161669	0.0624962	0.0366859	0.00641324	0.0035361
1033.19	133.2	0.615759	0.364417	0.161611	0.062381	0.0361935	0.0069958	0.00375356
1033.39	133.4	0.616873	0.365276	0.162715	0.0629682	0.036803	0.00763482	0.00421668
1033.59	133.6	0.616811	0.365134	0.16282	0.0629685	0.0367101	0.00814866	0.00461096
1033.79	133.8	0.617573	0.364671	0.162575	0.0623981	0.0373554	0.00755483	0.00507886
1033.99	134	0.618854	0.36527	0.163354	0.062214	0.0375513	0.0072624	0.00572974
1034.19	134.2	0.619386	0.365788	0.163243	0.0624389	0.0373807	0.00698504	0.00642389
1034.39	134.4	0.620124	0.36598	0.162513	0.0624164	0.0371283	0.00658323	0.0062029
1034.59	134.6	0.620908	0.366927	0.162325	0.06351	0.0376756	0.00637245	0.00605465
1034.79	134.8	0.620041	0.366722	0.161616	0.0631885	0.0367081	0.00573916	0.00500134
1034.99	135	0.619284	0.36623	0.1607	0.0624733	0.0364471	0.00503214	0.00462142
1035.19	135.2	0.620065	0.367397	0.161868	0.0628578	0.0374458	0.00544324	0.00459741
1035.39	135.4	0.621182	0.36877	0.163851	0.0637865	0.0386929	0.00656596	0.00508736
1035.59	135.6	0.620802	0.367892	0.16322	0.0636646	0.038806	0.00607195	0.00435477
1035.79	135.8	0.620746	0.366827	0.162027	0.0635788	0.037994	0.00526874	0.00346511
1035.99	136	0.620453	0.367198	0.16272	0.0635288	0.0376793	0.00529951	0.00304074
1036.19	136.2	0.618997	0.366395	0.161564	0.0627611	0.0369984	0.00471095	0.00283161
1036.39	136.4	0.619241	0.366832	0.162048	0.0620412	0.036774	0.0047528	0.00252739
1036.59	136.6	0.620062	0.367727	0.163735	0.0621395	0.0374285	0.00537381	0.00237803
1036.79	136.8	0.620975	0.367673	0.164192	0.0626537	0.0373321	0.0062331	0.00206583
1036.99	137	0.620727	0.366366	0.162416	0.0619834	0.0357391	0.00543562	0.0009587
1037.19	137.2	0.621457	0.366703	0.163215	0.0626792	0.035702	0.00633828	0.00123292
1037.39	137.4	0.621366	0.366783	0.163417	0.0630817	0.0356519	0.00637298	0.00152353
1037.59	137.6	0.620696	0.365405	0.162513	0.0621837	0.0346972	0.00574539	0.0008591
1037.79	137.8	0.62208	0.366049	0.162688	0.0619993	0.0352848	0.00567531	0.00114869
1037.99	138	0.622985	0.367035	0.164292	0.062173	0.0356162	0.00619028	0.00157203
1038.19	138.2	0.623274	0.367134	0.163405	0.062498	0.035394	0.00662094	0.00183873
1038.39	138.4	0.623989	0.366865	0.162578	0.0627256	0.0356151	0.00650988	0.00168013
1038.59	138.6	0.623437	0.367325	0.162085	0.0626871	0.0357193	0.00579492	0.00128163
1038.79	138.8	0.622102	0.366554	0.161076	0.0618026	0.0347263	0.00533007	0.0010625
1038.99	139	0.622283	0.366963	0.161321	0.0614749	0.0351625	0.00485617	0.00166222
1039.19	139.2	0.623794	0.368076	0.163263	0.0617926	0.0358853	0.00507368	0.00188423
1039.39	139.4	0.62456	0.368082	0.163557	0.0619461	0.0361923	0.00536977	0.00205014
1039.59	139.6	0.624465	0.3675	0.162097	0.0618766	0.0355981	0.00484308	0.00189707
1039.79	139.8	0.625524	0.368438	0.163066	0.0621366	0.0357992	0.00477803	0.00185368
1039.99	140	0.625447	0.369525	0.163728	0.0620961	0.0357651	0.00434194	0.00166799
1040.19	140.2	0.625834	0.370379	0.163988	0.0620644	0.0363594	0.00452756	0.00240607
1040.39	140.4	0.627752	0.372211	0.165663	0.0622549	0.0372307	0.00556455	0.00289179
1040.59	140.6	0.629348	0.373086	0.16678	0.0629544	0.0378063	0.00657631	0.00276706
1040.79	140.8	0.630226	0.373001	0.166003	0.0632905	0.0367029	0.00627968	0.00260874
1040.99	141	0.630363	0.373549	0.165997	0.0637477	0.0367432	0.00626474	0.00273839
1041.19	141.2	0.631191	0.374651	0.166794	0.0644317	0.0371835	0.00665993	0.00310912
1041.39	141.4	0.630604	0.374353	0.166692	0.0644229	0.0368631	0.00616324	0.00279813
1041.59	141.6	0.631136	0.374479	0.166624	0.0639785	0.0367982	0.00594383	0.00258525
1041.79	141.8	0.632548	0.37526	0.167291	0.0638892	0.0370495	0.00610591	0.00248479
1041.99	142	0.632138	0.37413	0.166725	0.0637259	0.0366119	0.00631171	0.00222432
1042.19	142.2	0.632079	0.373325	0.16478	0.0636032	0.0358918	0.00644018	0.00257358
1042.39	142.4	0.632353	0.372826	0.164946	0.0633501	0.0357669	0.0061314	0.00253616
1042.59	142.6	0.631855	0.373286	0.164758	0.0632121	0.0356497	0.00605849	0.00260581
1042.79	142.8	0.631631	0.372449	0.164004	0.0627174	0.0344762	0.00543852	0.00283412
1042.99	143	0.633427	0.373651	0.16607	0.0632336	0.0358267	0.00593251	0.00367058
1043.19	143.2	0.634108	0.374204	0.167526	0.0636216	0.0365398	0.00643793	0.0041113
1043.39	143.4	0.634125	0.374108	0.167002	0.0639285	0.0365329	0.00674537	0.00401326
1043.59	143.6	0.633764	0.373324	0.166112	0.0633463	0.0355376	0.00561852	0.00370514
1043.79	143.8	0.634448	0.373938	0.167318	0.0639924	0.0361292	0.00572454	0.00376622
1043.99	144	0.633749	0.374028	0.166669	0.0634846	0.0358531	0.00510712	0.00359184
1044.19	144.2	0.635548	0.375603	0.167934	0.063592	0.0370336	0.0059282	0.00491255
1044.39	144.4	0.63702	0.37638	0.168872	0.0637458	0.0370829	0.00648481	0.00479262
1044.59	144.6	0.638236	0.376141	0.168807	0.0647168	0.0370691	0.00667686	0.0040685
1044.79	144.8	0.637973	0.375663	0.168095	0.065087	0.0365125	0.00641142	0.00345429
1044.99	145	0.638128	0.376575	0.168494	0.0659915	0.0371718	0.00703893	0.00343514
1045.19	145.2	0.638149	0.377802	0.168761	0.0668019	0.0374761	0.0069762	0.00353704
1045.39	145.4	0.638492	0.378316	0.168555	0.0665069	0.0374818	0.0068034	0.00361515
1045.59	145.6	0.639737	0.379129	0.169077	0.0664774	0.0373849	0.00746971	0.0033421
1045.79	145.8	0.640615	0.379459	0.168923	0.0670327	0.0374031	0.00798536	0.00302022
1045.99	146	0.640607	0.378359	0.167687	0.0673542	0.0372548	0.00850963	0.0031921
1046.19	146.2	0.641141	0.379448	0.167878	0.0675858	0.0370244	0.00880804	0.00351555
1046.39	146.4	0.641916	0.38042	0.168515	0.0673672	0.0370144	0.00862736	0.00413403
1046.59	146.6	0.641824	0.381477	0.167945	0.0669027	0.0371603	0.00847248	0.00441225
1046.79	146.8	0.642858	0.381945	0.168885	0.0667258	0.0379031	0.00885305	0.00533482
1046.99	147	0.643787	0.382701	0.170252	0.0672224	0.0393412	0.00966028	0.00602653
1047.19	147.2	0.642406	0.380716	0.168544	0.0669097	0.0386788	0.00853204	0.00557703
1047.39	147.4	0.642755	0.380429	0.167572	0.0669813	0.038174	0.00824968	0.0054592
1047.59	147.6	0.642686	0.3801	0.16718	0.0663372	0.0373339	0.00743101	0.00546999
1047.79	147.8	0.642552	0.380095	0.167185	0.0658202	0.0378352	0.00745244	0.00529607
1047.99	148	0.642918	0.380227	0.167149	0.0644828	0.0375697	0.00691337	0.00566483
1048.19	148.2	0.645698	0.381749	0.169205	0.065576	0.0395991	0.00814593	0.0069706
1048.39	148.4	0.646112	0.381216	0.169633	0.065399	0.0391811	0.0079581	0.00640192
1048.59	148.6	0.646199	0.379736	0.168798	0.0652054	0.0389712	0.00767922	0.00586104
1048.79	148.8	0.6461	0.380192	0.169813	0.0657301	0.0391883	0.00844498	0.00616838
1048.99	149	0.646548	0.381412	0.170842	0.0660047	0.0400278	0.00864339	0.00628797
1049.19	149.2	0.646119	0.38206	0.171202	0.0658547	0.0403288	0.0082032	0.00641744
1049.39	149.4	0.646848	0.382262	0.171124	0.0647439	0.0400111	0.00743258	0.0059851
1049.59	149.6	0.647429	0.382871	0.171573	0.0652419	0.0396576	0.00788536	0.00538366
1049.79	149.8	0.647028	0.382305	0.170111	0.0657802	0.0389937	0.00706365	0.00486099
1049.99	150	0.646931	0.382185	0.169589	0.0657967	0.0386465	0.00662284	0.00412457
1050.19	150.2	0.647079	0.384081	0.16985	0.0659003	0.0385659	0.00657417	0.0038661
1050.39	150.4	0.647353	0.384719	0.16997	0.0655635	0.0386918	0.00691967	0.00403271
1050.59	150.6	0.646632	0.384273	0.168924	0.0650913	0.0382045	0.00665972	0.00319429
1050.79	150.8	0.646696	0.383832	0.168864	0.0653648	0.0378718	0.00682878	0.0027086
1050.99	151	0.645525	0.38293	0.167563	0.0662106	0.0367612	0.00636229	0.00175062
1051.19	151.2	0.644637	0.381922	0.165499	0.0663304	0.035637	0.00558963	0.00127025
1051.39	151.4	0.645986	0.383944	0.166201	0.0668456	0.0357125	0.00673337	0.00213234
1051.59	151.6	0.646479	0.384608	0.16665	0.0661779	0.0354573	0.00668408	0.00255003
1051.79	151.8	0.646489	0.383638	0.165822	0.0652758	0.0352512	0.00648253	0.00213104
1051.99	152	0.648143	0.384064	0.166383	0.0651187	0.035594	0.00706702	0.00262543
1052.19	152.2	0.649447	0.384205	0.167525	0.0659937	0.0362144	0.0074124	0.00297231
1052.39	152.4	0.649113	0.382681	0.166992	0.065234	0.0355837	0.00678695	0.00227707
1052.59	152.6	0.64894	0.382103	0.16716	0.0651856	0.0353118	0.00669418	0.00276052
1052.79	152.8	0.649395	0.383545	0.169337	0.0654821	0.0362518	0.00711329	0.0030869
1052.99	153	0.649491	0.383749	0.169946	0.0646926	0.0370384	0.00679231	0.00284154
1053.19	153.2	0.65029	0.384371	0.170478	0.0645063	0.0376472	0.00675965	0.00295595
1053.39	153.4	0.650726	0.384635	0.171139	0.0646739	0.0372315	0.00610065	0.0027064
1053.59	153.6	0.651225	0.384523	0.171358	0.065459	0.0368002	0.00654853	0.00285761
1053.79	153.8	0.651459	0.38404	0.170535	0.0650103	0.0367991	0.00574922	0.00241118
1053.99	154	0.652426	0.385253	0.171665	0.0648861	0.0376244	0.00588489	0.00214502
1054.19	154.2	0.652719	0.385432	0.17187	0.0643031	0.0375885	0.0056487	0.00168907
1054.39	154.4	0.653313	0.386104	0.173054	0.0641457	0.0383179	0.006161	0.00188356
1054.59	154.6	0.653318	0.386153	0.172808	0.0645119	0.0379793	0.00599112	0.0016746
1054.79	154.8	0.653154	0.385632	0.172047	0.0650732	0.037309	0.00568287	0.00161487
1054.99	155	0.652667	0.385169	0.171062	0.0657627	0.036893	0.00526639	0.0019301
1055.19	155.2	0.652851	0.385378	0.169854	0.065286	0.0367431	0.00461861	0.00198396
1055.39	155.4	0.653588	0.385705	0.170359	0.0642991	0.036587	0.00453203	0.00197885
1055.59	155.6	0.653101	0.384548	0.169065	0.0627135	0.0357899	0.00296976	0.00151851
1055.79	155.8	0.652762	0.383619	0.167459	0.0616773	0.0354274	0.00206908	0.00108131
1055.99	156	0.65359	0.383859	0.1679	0.0616779	0.0354295	0.00195315	0.00126953
1056.19	156.2	0.653397	0.383492	0.16747	0.0619695	0.0346792	0.00148741	0.00117078
1056.39	156.4	0.653131	0.382725	0.166125	0.0616829	0.0341051	0.00150788	0.00104739
1056.59	156.6	0.653507	0.384386	0.167374	0.0624123	0.0343741	0.00159573	0.00166152
1056.79	156.8	0.65453	0.385455	0.168073	0.0627357	0.034772	0.00205937	0.00211621
1056.99	157	0.654737	0.385706	0.168618	0.0625687	0.035054	0.00221164	0.0023931
1057.19	157.2	0.655635	0.386658	0.169243	0.0634298	0.0355514	0.00287505	0.00264274
1057.39	157.4	0.656173	0.386676	0.170353	0.0646297	0.0354652	0.00363396	0.00288446
1057.59	157.6	0.657102	0.387017	0.170066	0.0644399	0.035094	0.00407955	0.00311368
1057.79	157.8	0.657864	0.387732	0.170458	0.0641408	0.0355782	0.00456759	0.002866
1057.99	158	0.658621	0.388638	0.17208	0.064488	0.0361429	0.00535906	0.00258068
1058.19	158.2	0.65889	0.389124	0.17261	0.0645391	0.0362395	0.00580951	0.00275186
1058.39	158.4	0.66051	0.390618	0.174091	0.0654879	0.0374197	0.00738786	0.00355738
1058.59	158.6	0.661879	0.391123	0.175034	0.0672113	0.0379704	0.00879455	0.00414678
1058.79	158.8	0.661043	0.389688	0.173944	0.0667985	0.0370883	0.0076307	0.00334422
1058.99	159	0.660835	0.389141	0.173432	0.0666837	0.0371106	0.00695851	0.00304738
1059.19	159.2	0.661834	0.390207	0.173937	0.0667107	0.0376714	0.00743149	0.00325592
1059.39	159.4	0.66221	0.390681	0.174873	0.0663276	0.038133	0.00740718	0.00376615
1059.59	159.6	0.662012	0.390383	0.17426	0.0658438	0.0381009	0.00671254	0.00378072
1059.79	159.8	0.663097	0.391113	0.175001	0.0662854	0.0392762	0.00732411	0.00408687
1059.99	160	0.663892	0.391097	0.175342	0.0667789	0.0394439	0.00781667	0.00407459
1060.19	160.2	0.663395	0.39032	0.173353	0.0661168	0.038899	0.00735155	0.00342211
1060.39	160.4	0.663647	0.390451	0.173131	0.0664501	0.0392638	0.00677252	0.00401826
1060.59	160.6	0.664627	0.392863	0.174525	0.0673497	0.0406806	0.00674293	0.00485
1060.79	160.8	0.66467	0.392861	0.173575	0.0671173	0.0404839	0.00676422	0.00495537
1060.99	161	0.66497	0.393474	0.174269	0.0668552	0.0413886	0.00737181	0.0053552
1061.19	161.2	0.665836	0.393851	0.174484	0.0673342	0.0411987	0.00820003	0.00511807
1061.39	161.4	0.666461	0.393759	0.174255	0.0676373	0.0406381	0.00764519	0.00495626
1061.59	161.6	0.66663	0.394358	0.173493	0.0672176	0.0399433	0.00682079	0.00481173
1061.79	161.8	0.667056	0.395775	0.174468	0.0675324	0.0408266	0.00767735	0.00521702
1061.99	162	0.667003	0.396249	0.174742	0.0670163	0.0403362	0.00739618	0.00500668
1062.19	162.2	0.667748	0.396758	0.174997	0.0669763	0.0402688	0.00755163	0.0049744
1062.39	162.4	0.668991	0.397229	0.176205	0.0675089	0.0404568	0.00844592	0.00415499
1062.59	162.6	0.669048	0.397559	0.176968	0.0680343	0.0403307	0.00909116	0.00445613
1062.79	162.8	0.667716	0.39647	0.175614	0.0673603	0.0389595	0.00764486	0.00382509
1062.99	163	0.668923	0.397683	0.176309	0.0681073	0.0395963	0.00901593	0.00434314
1063.19	163.2	0.670421	0.399117	0.177834	0.0691702	0.0403704	0.0105566	0.00527271
1063.39	163.4	0.669899	0.398675	0.177579	0.0691349	0.0401987	0.0104227	0.00531478
1063.59	163.6	0.670261	0.397699	0.177283	0.0691121	0.040101	0.0105966	0.00467682
1063.79	163.8	0.671274	0.397333	0.177603	0.0694524	0.0408553	0.0114788	0.00482566
1063.99	164	0.670598	0.396498	0.17641	0.0696354	0.0400327	0.0107425	0.00520897
1064.19	164.2	0.67017	0.395951	0.17518	0.0692263	0.0395597	0.00952555	0.00479776
1064.39	164.4	0.670153	0.396873	0.176049	0.0700112	0.0397095	0.00928346	0.00501767
1064.59	164.6	0.669818	0.397517	0.176124	0.0701043	0.039797	0.00936513	0.00527447
1064.79	164.8	0.669415	0.396872	0.175071	0.0696189	0.0391378	0.00915289	0.00491664
1064.99	165	0.670753	0.397374	0.176319	0.0703613	0.0396297	0.00944033	0.00555314
1065.19	165.2	0.671265	0.397672	0.176338	0.0707606	0.0394126	0.00861981	0.00515124
1065.39	165.4	0.671138	0.398102	0.17585	0.0713416	0.0387494	0.00702499	0.00518738
1065.59	165.6	0.671676	0.399395	0.1766	0.071532	0.0392118	0.00741627	0.00533523
1065.79	165.8	0.671798	0.400391	0.177242	0.0707888	0.0393083	0.00746341	0.00538337
1065.99	166	0.671471	0.399788	0.176736	0.0695764	0.0381357	0.00633853	0.00481406
1066.19	166.2	0.671489	0.399072	0.176367	0.0688048	0.0376848	0.00603197	0.00400049
1066.39	166.4	0.671111	0.398985	0.176626	0.0687459	0.0376138	0.00640388	0.00383836
1066.59	166.6	0.670906	0.398348	0.175619	0.0681362	0.0368564	0.0057448	0.00401894
1066.79	166.8	0.671378	0.398173	0.175226	0.067382	0.0363084	0.00533801	0.00343247
1066.99	167	0.672786	0.398771	0.175984	0.0669327	0.0367816	0.00663487	0.00333682
1067.19	167.2	0.672901	0.397983	0.175497	0.0665761	0.0367392	0.00626675	0.00345556
1067.39	167.4	0.672492	0.396869	0.174527	0.0655511	0.0363886	0.00544464	0.00287042
1067.59	167.6	0.673265	0.396538	0.17491	0.0654147	0.0366395	0.00549313	0.0026137
1067.79	167.8	0.672715	0.395854	0.174515	0.0653861	0.0357358	0.00508709	0.0029254
1067.99	168	0.671729	0.395854	0.173677	0.0656712	0.0350972	0.00430522	0.00271434
1068.19	168.2	0.671787	0.396455	0.173905	0.0653562	0.0353133	0.00391126	0.00224948
1068.39	168.4	0.671618	0.397353	0.175024	0.0657844	0.0356097	0.00438999	0.00222679
1068.59	168.6	0.671536	0.397835	0.174917	0.0658954	0.0360847	0.00431102	0.0024164
1068.79	168.8	0.673109	0.399223	0.175869	0.0668893	0.0371793	0.00521483	0.00248642
1068.99	169	0.674423	0.400381	0.177433	0.0682208	0.0380706	0.00590197	0.00256422
1069.19	169.2	0.674555	0.401118	0.177274	0.0688335	0.0382155	0.00582571	0.00258889
1069.39	169.4	0.674581	0.401756	0.177188	0.0694686	0.0383134	0.00572848	0.0030673
1069.59	169.6	0.675594	0.402748	0.177617	0.0693127	0.0388109	0.00597108	0.00302555
1069.79	169.8	0.675852	0.403339	0.177699	0.0689364	0.0388504	0.00583315	0.00314465
1069.99	170	0.676117	0.403109	0.177245	0.068551	0.0385969	0.00578616	0.00319016
1070.19	170.2	0.677103	0.403303	0.177882	0.0687563	0.0388558	0.00606601	0.0035596
1070.39	170.4	0.677966	0.403985	0.178529	0.0689689	0.03914	0.00661656	0.00419452
1070.59	170.6	0.678558	0.402967	0.177263	0.0677	0.0384108	0.00584655	0.0033828
1070.79	170.8	0.678995	0.402879	0.17687	0.0667825	0.0378261	0.00565792	0.00281286
1070.99	171	0.679508	0.402374	0.176786	0.0666621	0.0377465	0.00574086	0.00298261
1071.19	171.2	0.67895	0.401159	0.175349	0.0656726	0.0368423	0.00418722	0.00269008
1071.39	171.4	0.679155	0.400809	0.175239	0.0650925	0.0362898	0.00374884	0.00282014
1071.59	171.6	0.680075	0.401721	0.176367	0.0654269	0.0366455	0.00446498	0.00348218
1071.79	171.8	0.679956	0.401349	0.176259	0.065755	0.0366327	0.00429562	0.00409404
1071.99	172	0.680238	0.402137	0.176217	0.0659174	0.0367695	0.00472092	0.00436396
1072.19	172.2	0.681576	0.402593	0.177467	0.0665527	0.0374625	0.00555126	0.0045776
1072.39	172.4	0.68161	0.402181	0.178061	0.0669332	0.0374623	0.00554168	0.00462492
1072.59	172.6	0.681672	0.402366	0.177667	0.0672039	0.0373635	0.00542263	0.00416478
1072.79	172.8	0.683366	0.403814	0.180041	0.0685167	0.038842	0.00698302	0.004486
1072.99	173	0.683864	0.404245	0.180827	0.0693388	0.0391459	0.00745493	0.00488574
1073.19	173.2	0.683958	0.404216	0.180164	0.0697317	0.0393547	0.00782211	0.0050245
1073.39	173.4	0.684517	0.404992	0.180445	0.0706786	0.0398505	0.00788626	0.00500679
1073.59	173.6	0.685505	0.406069	0.180974	0.0710866	0.0399136	0.00820831	0.0046387
1073.79	173.8	0.685209	0.406122	0.180823	0.0710202	0.0395522	0.00819327	0.0045166
1073.99	174	0.685651	0.406358	0.180568	0.0706547	0.0395815	0.00792354	0.00444713
1074.19	174.2	0.686354	0.407099	0.181404	0.0711681	0.0404595	0.00793066	0.00456744
1074.39	174.4	0.68639	0.406975	0.180797	0.0703984	0.0402447	0.00827782	0.00374859
1074.59	174.6	0.686681	0.406708	0.179454	0.0701286	0.0401401	0.00805191	0.00272537
1074.79	174.8	0.686799	0.407068	0.179358	0.0704341	0.0400428	0.00785336	0.00257699
1074.99	175	0.686372	0.406646	0.178746	0.0700445	0.0398032	0.0077342	0.00272824
1075.19	175.2	0.685684	0.406668	0.178124	0.0686369	0.0395998	0.00668075	0.00264798
1075.39	175.4	0.686844	0.408099	0.179406	0.0690381	0.0406023	0.00775719	0.00372359
1075.59	175.6	0.687115	0.408446	0.179224	0.068619	0.0407562	0.0075895	0.00390324
1075.79	175.8	0.686977	0.40714	0.178025	0.0686205	0.040844	0.00719644	0.00430062
1075.99	176	0.687695	0.407476	0.177711	0.0692458	0.0407848	0.00791893	0.00426653
1076.19	176.2	0.687692	0.406576	0.177764	0.0691375	0.0407691	0.00723656	0.00346877
1076.39	176.4	0.68664	0.405676	0.177109	0.0677815	0.0401035	0.00593112	0.00316427
1076.59	176.6	0.687708	0.406371	0.178522	0.0678201	0.0402845	0.00637567	0.00339963
1076.79	176.8	0.688652	0.406896	0.179711	0.0682832	0.0412222	0.00724099	0.00367671
1076.99	177	0.688952	0.406089	0.179432	0.0684524	0.0404231	0.00711792	0.00362614
1077.19	177.2	0.688583	0.404818	0.178069	0.0680643	0.0393795	0.0062937	0.00258943
1077.39	177.4	0.689301	0.405164	0.179007	0.0685952	0.0393505	0.00575444	0.00223521
1077.59	177.6	0.688032	0.404944	0.178255	0.068031	0.0382228	0.00469791	0.00189292
1077.79	177.8	0.688194	0.405373	0.178714	0.0674066	0.0376469	0.00404807	0.00216071
1077.99	178	0.68843	0.406372	0.179328	0.0672874	0.0379422	0.00368833	0.00243883
1078.19	178.2	0.688734	0.407197	0.180627	0.0672965	0.0386172	0.00394174	0.00260643
1078.39	178.4	0.688463	0.407179	0.180114	0.0667175	0.0382213	0.00397162	0.00199216
1078.59	178.6	0.689187	0.408198	0.181109	0.0673712	0.0385793	0.00458067	0.00199933
1078.79	178.8	0.689555	0.409023	0.181864	0.0678453	0.0391448	0.00513519	0.00269568
1078.99	179	0.689005	0.408459	0.181332	0.0672939	0.0386107	0.00414835	0.00272055
1079.19	179.2	0.689563	0.409566	0.182088	0.067574	0.0386235	0.00385764	0.00283153
1079.39	179.4	0.691035	0.410924	0.183171	0.0680981	0.038992	0.00447532	0.00348413
1079.59	179.6	0.690914	0.409896	0.181846	0.0676201	0.0387045	0.00420439	0.00355896
1079.79	179.8	0.692274	0.410218	0.182271	0.0686901	0.0400786	0.00507029	0.00396417
1079.99	180	0.693002	0.411042	0.183056	0.0694164	0.0402095	0.00607455	0.0036072
1080.19	180.2	0.69181	0.410024	0.182189	0.0689628	0.0397095	0.00507736	0.0029198
1080.39	180.4	0.692228	0.410081	0.181869	0.0689409	0.0393807	0.00554967	0.00339382
1080.59	180.6	0.693441	0.411033	0.183055	0.0696608	0.039129	0.00619437	0.00337389
1080.79	180.8	0.69347	0.411125	0.182093	0.0691816	0.038967	0.0061698	0.00291202
1080.99	181	0.693682	0.410773	0.18146	0.0687732	0.0384172	0.00570088	0.00193166
1081.19	181.2	0.694109	0.410955	0.181739	0.0688336	0.0386313	0.00575831	0.0014704
1081.39	181.4	0.695113	0.412357	0.183121	0.069859	0.039377	0.0062792	0.00214192
1081.59	181.6	0.693882	0.41212	0.181983	0.0693589	0.0381929	0.00573146	0.00196596
1081.79	181.8	0.6954	0.413334	0.182494	0.0692447	0.0384948	0.00581821	0.00249695
1081.99	182	0.695083	0.414137	0.18215	0.0696431	0.0383109	0.0054255	0.00229663
1082.19	182.2	0.695153	0.414	0.181482	0.0692113	0.037693	0.00526976	0.00217166
1082.39	182.4	0.695527	0.414256	0.181436	0.0691637	0.0375052	0.00536993	0.00200813
1082.59	182.6	0.696486	0.415048	0.182052	0.0690499	0.0377164	0.00597101	0.00201158
1082.79	182.8	0.696363	0.414387	0.181277	0.0687211	0.0373266	0.0052498	0.00202182
1082.99	183	0.696243	0.41315	0.180374	0.0683926	0.0366074	0.00429269	0.00174021
1083.19	183.2	0.698329	0.414668	0.181867	0.0697358	0.0378037	0.00585833	0.00234483
1083.39	183.4	0.699026	0.414894	0.182333	0.0701546	0.0384199	0.00616074	0.0031607
1083.59	183.6	0.698653	0.413539	0.181337	0.0697858	0.0384335	0.00625832	0.00330253
1083.79	183.8	0.699869	0.414226	0.182427	0.0700554	0.0392255	0.00672564	0.00327922
1083.99	184	0.70046	0.414563	0.183233	0.0701029	0.0396617	0.00783619	0.00385427
1084.19	184.2	0.699791	0.413776	0.182442	0.0697828	0.0397453	0.00799477	0.00432897
1084.39	184.4	0.700625	0.414546	0.183174	0.0696907	0.0395612	0.00891658	0.00491218
1084.59	184.6	0.700948	0.41533	0.184106	0.0694957	0.0403308	0.00902393	0.00491769
1084.79	184.8	0.700419	0.415185	0.184172	0.0681516	0.0403442	0.00901055	0.00468214
1084.99	185	0.700722	0.415361	0.184432	0.0682473	0.0407456	0.0092284	0.00436047
1085.19	185.2	0.701686	0.416858	0.186933	0.0695388	0.0424062	0.0104896	0.00517601
1085.39	185.4	0.701783	0.416379	0.186398	0.069869	0.0419978	0.0102344	0.0052715
1085.59	185.6	0.701711	0.41605	0.185728	0.0701355	0.0416796	0.00929259	0.00513622
1085.79	185.8	0.702356	0.417488	0.186747	0.0709907	0.0417362	0.00896593	0.00531991
1085.99	186	0.702163	0.41843	0.186979	0.0715058	0.0414554	0.00862371	0.00531126
1086.19	186.2	0.701611	0.41821	0.185824	0.0705292	0.0406526	0.00795667	0.00447966
1086.39	186.4	0.702217	0.419466	0.186506	0.0709657	0.0413519	0.00771213	0.00420608
1086.59	186.6	0.702757	0.419178	0.185859	0.0713085	0.0409448	0.00738147	0.0039456
1086.79	186.8	0.702359	0.417976	0.185067	0.0715176	0.0402596	0.00663352	0.00324721
1086.99	187	0.703607	0.418707	0.185787	0.0733871	0.0409965	0.00723255	0.00374466
1087.19	187.2	0.704392	0.419424	0.186348	0.0741773	0.0416698	0.00729417	0.00386468
1087.39	187.4	0.70272	0.418099	0.1845	0.0727789	0.0401112	0.00522414	0.00353228
1087.59	187.6	0.703285	0.418027	0.184415	0.0712666	0.0396179	0.00441547	0.00333151
1087.79	187.8	0.70459	0.418878	0.18582	0.0714627	0.0405489	0.00483277	0.00367293
1087.99	188	0.704842	0.41824	0.185547	0.070873	0.0404722	0.00503711	0.0038951
1088.19	188.2	0.704622	0.417776	0.185022	0.0704962	0.0398238	0.0054856	0.00357116
1088.39	188.4	0.70499	0.418243	0.185232	0.0705301	0.0395717	0.00603184	0.00321672
1088.59	188.6	0.704944	0.418819	0.185274	0.070613	0.0396974	0.00622615	0.00340385
1088.79	188.8	0.704651	0.418693	0.185375	0.0695001	0.0388353	0.00614985	0.00326881
1088.99	189	0.705877	0.419759	0.186402	0.0698729	0.0396054	0.00680053	0.00336806
1089.19	189.2	0.706934	0.420517	0.18726	0.0705425	0.0398176	0.00721138	0.00379846
1089.39	189.4	0.706718	0.41915	0.186179	0.0700773	0.0386773	0.00653122	0.00304555
1089.59	189.6	0.708099	0.420488	0.187437	0.0711043	0.0396394	0.00694726	0.0032868
1089.79	189.8	0.708019	0.421279	0.188358	0.0714321	0.0392192	0.00742042	0.00288948
1089.99	190	0.707527	0.421139	0.187445	0.0712649	0.0390991	0.00713706	0.00252792
1090.19	190.2	0.708358	0.421768	0.187929	0.0711883	0.0396149	0.00742216	0.00223642
1090.39	190.4	0.709318	0.422551	0.189289	0.0719698	0.0406171	0.00777567	0.00297691
1090.59	190.6	0.709637	0.421496	0.189209	0.0724219	0.0402508	0.00829491	0.00318741
1090.79	190.8	0.708918	0.420406	0.188518	0.0719631	0.039971	0.00742731	0.00271924
1090.99	191	0.709977	0.421494	0.189595	0.0733169	0.0409474	0.0083714	0.00390831
1091.19	191.2	0.70912	0.420849	0.188281	0.072256	0.0404973	0.00681266	0.0034519
1091.39	191.4	0.70905	0.420005	0.187429	0.0712509	0.039766	0.00541912	0.00331807
1091.59	191.6	0.710873	0.420814	0.188975	0.0715179	0.0409669	0.00599414	0.00367502
1091.79	191.8	0.711466	0.420748	0.18937	0.0729286	0.0416025	0.00678079	0.00374403
1091.99	192	0.711179	0.419665	0.187757	0.0721913	0.0411384	0.0064296	0.00311706
1092.19	192.2	0.712108	0.420772	0.188225	0.0725756	0.0417047	0.00749682	0.00341184
1092.39	192.4	0.712145	0.421572	0.188633	0.0728645	0.042121	0.00796147	0.00332618
1092.59	192.6	0.712289	0.4218	0.188162	0.0725822	0.0418209	0.00728505	0.00347952
1092.79	192.8	0.712775	0.421866	0.188213	0.0719966	0.0416145	0.00653226	0.0035856
1092.99	193	0.71318	0.422056	0.188069	0.0717834	0.0410814	0.00659377	0.00290476
1093.19	193.2	0.712554	0.42144	0.186392	0.0715117	0.0394525	0.00597084	0.00269495
1093.39	193.4	0.712094	0.42123	0.186152	0.0711206	0.0387371	0.00550183	0.00227761
1093.59	193.6	0.712832	0.422394	0.186553	0.0711474	0.0390442	0.00570119	0.00213418
1093.79	193.8	0.711835	0.42207	0.186406	0.0705627	0.0382928	0.00515244	0.00265981
1093.99	194	0.711693	0.421866	0.185641	0.0698561	0.0381328	0.0047102	0.00245264
1094.19	194.2	0.712589	0.422473	0.186802	0.0698678	0.0386448	0.00522618	0.00203846
1094.39	194.4	0.712015	0.4219	0.185977	0.0696592	0.0379247	0.00517921	0.00192136
1094.59	194.6	0.711813	0.421299	0.18485	0.0695203	0.0368182	0.00474443	0.00156986
1094.79	194.8	0.712916	0.422086	0.185476	0.0697337	0.0373568	0.00484107	0.00213448
1094.99	195	0.713407	0.423498	0.186931	0.0705265	0.0377014	0.00600136	0.00273579
1095.19	195.2	0.712986	0.42296	0.186686	0.0699471	0.037147	0.00558868	0.00235775
1095.39	195.4	0.714888	0.424274	0.18821	0.0709182	0.0383623	0.00641757	0.00320412
1095.59	195.6	0.715758	0.4254	0.189814	0.0721124	0.03958	0.00782443	0.00384272
1095.79	195.8	0.715642	0.425937	0.190047	0.072838	0.0400771	0.00832603	0.00424425
1095.99	196	0.714769	0.425508	0.18899	0.0712841	0.0400835	0.00736686	0.0037051
1096.19	196.2	0.715819	0.42673	0.189938	0.0712305	0.0409665	0.00765518	0.00362307
1096.39	196.4	0.715416	0.426778	0.189971	0.071181	0.0411966	0.0078504	0.00333432
1096.59	196.6	0.715834	0.426545	0.189554	0.0714599	0.0408431	0.00750609	0.00359683
1096.79	196.8	0.715906	0.426847	0.189947	0.0719171	0.0405776	0.00812551	0.00381057
1096.99	197	0.71477	0.425908	0.188708	0.0712585	0.0390115	0.00754856	0.00285231
1097.19	197.2	0.713871	0.425732	0.187886	0.0709821	0.0385551	0.00698266	0.00262574
1097.39	197.4	0.714477	0.426655	0.188214	0.0707312	0.0386111	0.00641863	0.00229324
1097.59	197.6	0.715163	0.427205	0.188438	0.0707977	0.0393485	0.0066944	0.00192128
1097.79	197.8	0.715469	0.426925	0.18792	0.07103	0.0394669	0.00613996	0.00221874
1097.99	198	0.716317	0.426887	0.187656	0.0718067	0.0395002	0.00608725	0.00112169
1098.19	198.2	0.716662	0.426701	0.188069	0.0723195	0.0391358	0.00610652	0.00050686
1098.39	198.4	0.71677	0.426332	0.186983	0.071813	0.0385262	0.00558706	0.00074746
1098.59	198.6	0.718305	0.427738	0.188217	0.0725118	0.0391786	0.00570523	0.0011614
1098.79	198.8	0.719268	0.429176	0.189694	0.0735827	0.0399347	0.0070057	0.00221933
1098.99	199	0.719008	0.429164	0.189555	0.0735435	0.0393823	0.0073619	0.00266045
1099.19	199.2	0.720072	0.429374	0.18967	0.0739057	0.0397653	0.00715948	0.00303321
1099.39	199.4	0.721383	0.430915	0.190852	0.0747024	0.0406016	0.0072992	0.00363248
1099.59	199.6	0.720378	0.430154	0.190347	0.0738046	0.0398973	0.00651866	0.00360326
1099.79	199.8	0.720459	0.429859	0.189914	0.0728654	0.0402436	0.00575533	0.00406512
1099.99	200	0.720333	0.429582	0.189885	0.0721693	0.0401196	0.0054955	0.00389438
1100.19	200.2	0.720337	0.428965	0.189335	0.072046	0.0403189	0.00517846	0.00374165
1100.39	200.4	0.720348	0.428867	0.188899	0.0722109	0.0403123	0.00574014	0.00422981
1100.59	200.6	0.720302	0.428722	0.188592	0.0720119	0.0400653	0.00514211	0.00392651
1100.79	200.8	0.719724	0.428337	0.188895	0.0714023	0.0395892	0.00474614	0.00347141
1100.99	201	0.718485	0.426984	0.187827	0.0704199	0.038461	0.00349466	0.0020826
1101.19	201.2	0.719016	0.427994	0.188657	0.0706389	0.0390463	0.00414921	0.00146783
1101.39	201.4	0.720484	0.42888	0.189287	0.0711614	0.0394306	0.00517843	0.00131817
1101.59	201.6	0.720632	0.428053	0.18831	0.0711916	0.0390101	0.00496118	0.00095633
1101.79	201.8	0.721358	0.428137	0.188174	0.0715903	0.0389357	0.00458773	0.00053055
1101.99	202	0.721845	0.427852	0.188511	0.0719217	0.0387588	0.00528891	0.00015195
1102.19	202.2	0.722103	0.427413	0.188197	0.0712625	0.0389028	0.00536171	0.00022417
1102.39	202.4	0.723136	0.428016	0.188161	0.0709355	0.0390542	0.00552996	0.00019284
1102.59	202.6	0.724725	0.429784	0.189788	0.0722043	0.0405165	0.00686438	0.00110553
1102.79	202.8	0.724783	0.429842	0.189795	0.072342	0.0405042	0.00750122	0.00128673
1102.99	203	0.725554	0.4293	0.189287	0.0721957	0.040274	0.00704113	0.00132905
1103.19	203.2	0.726633	0.430038	0.189959	0.0727294	0.040455	0.00696105	0.00174661
1103.39	203.4	0.726279	0.430428	0.190302	0.072724	0.04037	0.00696377	0.00236193
1103.59	203.6	0.72564	0.43009	0.18976	0.07187	0.0400946	0.00658382	0.00287786
1103.79	203.8	0.726576	0.430969	0.190581	0.0721456	0.0411965	0.00703566	0.00429684
1103.99	204	0.726939	0.431739	0.19158	0.0723536	0.0416139	0.00746905	0.00498263
1104.19	204.2	0.726535	0.430748	0.19069	0.0719402	0.0409677	0.00692254	0.00500738
1104.39	204.4	0.727247	0.431089	0.190551	0.0715592	0.0409481	0.00695089	0.00517017
1104.59	204.6	0.726762	0.430826	0.191096	0.0713926	0.0406591	0.00643389	0.00444324
1104.79	204.8	0.725748	0.430434	0.19111	0.0714291	0.0400628	0.0062034	0.00418011
1104.99	205	0.725488	0.430142	0.190705	0.0712833	0.0397459	0.00597722	0.00330089
1105.19	205.2	0.726935	0.43163	0.192209	0.0722626	0.0407518	0.00700771	0.00336692
1105.39	205.4	0.72744	0.431355	0.191895	0.0727172	0.0408443	0.00684492	0.00356444
1105.59	205.6	0.726805	0.430423	0.190291	0.0719516	0.0396373	0.00550127	0.00237783
1105.79	205.8	0.727776	0.431298	0.1913	0.0731955	0.0403295	0.00624106	0.00211343
1105.99	206	0.7278	0.430746	0.191277	0.0730871	0.0402097	0.00635608	0.00155081
1106.19	206.2	0.727457	0.430529	0.190534	0.0722415	0.0399035	0.0052042	0.0011837
1106.39	206.4	0.728799	0.4319	0.191221	0.0725631	0.0400927	0.00494662	0.00041009
1106.59	206.6	0.729791	0.43249	0.1922	0.073131	0.0412281	0.00516853	0.00113738
1106.79	206.8	0.730002	0.431848	0.191428	0.0727555	0.0402537	0.00406161	0.00063277
1106.99	207	0.731172	0.432105	0.191517	0.073352	0.0405932	0.00363472	0.00042958
1107.19	207.2	0.73171	0.433153	0.191994	0.0737772	0.0407865	0.00376786	0.00042631
1107.39	207.4	0.731037	0.432776	0.191574	0.0735463	0.0398992	0.00335948	-1.521e-05
1107.59	207.6	0.73124	0.433185	0.191358	0.0728897	0.0395829	0.0029233	-0.00011209
1107.79	207.8	0.732694	0.434664	0.19274	0.0731193	0.0403554	0.00385133	0.00079065
1107.99	208	0.732616	0.434556	0.192585	0.0728163	0.0401912	0.00460153	0.00048653
1108.19	208.2	0.731998	0.433471	0.191635	0.0727275	0.0392614	0.00458686	2.872e-05
1108.39	208.4	0.732595	0.434183	0.192163	0.072778	0.0398499	0.00477162	0.00030958
1108.59	208.6	0.731835	0.434262	0.19279	0.0729413	0.0394871	0.00472385	0.00053321
1108.79	208.8	0.730526	0.433945	0.192196	0.0719964	0.039221	0.00383217	0.00053663
1108.99	209	0.731794	0.435388	0.194341	0.0719517	0.040455	0.004302	0.00108626
1109.19	209.2	0.732202	0.436055	0.19556	0.0720335	0.0408408	0.00454383	0.00187813
1109.39	209.4	0.731735	0.435614	0.195071	0.0717188	0.0406384	0.00411739	0.00237336
1109.59	209.6	0.731917	0.436093	0.195234	0.0719808	0.0407801	0.00426192	0.00291645
1109.79	209.8	0.732805	0.437202	0.196367	0.073605	0.0420497	0.00481974	0.00422821
1109.99	210	0.731783	0.436561	0.195054	0.0725067	0.0412473	0.00377529	0.00387717
1110.19	210.2	0.732666	0.436997	0.195445	0.07199	0.0417744	0.00294476	0.00444802
1110.39	210.4	0.734444	0.437954	0.196538	0.0724398	0.0423338	0.00351767	0.00494324
1110.59	210.6	0.734962	0.437029	0.196476	0.0722681	0.0420053	0.00339496	0.00571581
1110.79	210.8	0.73545	0.43664	0.195407	0.0725582	0.0413743	0.00326538	0.00506572
1110.99	211	0.736551	0.436854	0.195766	0.0735235	0.0415575	0.00327283	0.0044972
1111.19	211.2	0.736	0.436304	0.194316	0.0732539	0.0404579	0.00288441	0.00348785
1111.39	211.4	0.735871	0.435418	0.193222	0.0727069	0.0398877	0.00293313	0.00307576
1111.59	211.6	0.736916	0.436899	0.193179	0.072557	0.0407013	0.00373477	0.00348564
1111.79	211.8	0.738134	0.437434	0.193962	0.0733124	0.0409806	0.00563509	0.00380898
1111.99	212	0.737441	0.436296	0.192514	0.0737956	0.040293	0.00552727	0.00299055
1112.19	212.2	0.738127	0.436617	0.193024	0.0743532	0.0403766	0.00566117	0.00273252
1112.39	212.4	0.738577	0.436879	0.193491	0.0738276	0.0403669	0.00574825	0.00285399
1112.59	212.6	0.738063	0.435973	0.192922	0.072592	0.0395543	0.00527627	0.00219808
1112.79	212.8	0.738247	0.435937	0.192758	0.0715944	0.0394869	0.00467796	0.00171718
1112.99	213	0.740679	0.438018	0.195017	0.0726462	0.0407571	0.0066692	0.00276295
1113.19	213.2	0.740715	0.437655	0.194176	0.0725117	0.0405172	0.00640896	0.00286902
1113.39	213.4	0.740433	0.437414	0.193791	0.0728564	0.0404998	0.00660404	0.0026174
1113.59	213.6	0.741272	0.438438	0.194831	0.0737229	0.0412721	0.00727284	0.00308044
1113.79	213.8	0.741533	0.439229	0.195193	0.0741581	0.0415039	0.0077878	0.00329727
1113.99	214	0.741059	0.439205	0.194193	0.0729945	0.0407189	0.00747432	0.00306403
1114.19	214.2	0.742543	0.440059	0.195677	0.0728947	0.0412257	0.00777509	0.00352479
1114.39	214.4	0.743081	0.440003	0.195485	0.0732564	0.0405617	0.0087739	0.00382688
1114.59	214.6	0.742526	0.438689	0.194039	0.0729961	0.0396331	0.00807309	0.00345948
1114.79	214.8	0.742805	0.439349	0.194304	0.0739274	0.0397099	0.00793248	0.00370164
1114.99	215	0.742681	0.439997	0.194446	0.0738801	0.0393788	0.00689562	0.00361435
1115.19	215.2	0.741685	0.440238	0.193912	0.0734877	0.0395352	0.00674081	0.00375781
1115.39	215.4	0.741836	0.44066	0.193777	0.0730147	0.0395776	0.00652989	0.00392773
1115.59	215.6	0.742632	0.442139	0.19392	0.0739233	0.0400996	0.00693981	0.00469794
1115.79	215.8	0.742686	0.44151	0.193723	0.0751673	0.0396971	0.0066835	0.0050006
1115.99	216	0.742424	0.440473	0.192609	0.075264	0.0394089	0.00578804	0.00465644
1116.19	216.2	0.743766	0.441727	0.193709	0.0755284	0.040717	0.00588732	0.00514409
1116.39	216.4	0.743342	0.441165	0.193677	0.0746386	0.0401245	0.00555471	0.00488633
1116.59	216.6	0.743831	0.44128	0.193329	0.0742619	0.0402202	0.00512676	0.00454384
1116.79	216.8	0.745031	0.442036	0.194133	0.0751012	0.0410782	0.0058176	0.00448929
1116.99	217	0.745904	0.442694	0.194805	0.0762277	0.0416479	0.0073001	0.00486569
1117.19	217.2	0.745269	0.442204	0.193411	0.076631	0.0416104	0.00637582	0.00420098
1117.39	217.4	0.745137	0.44233	0.194102	0.0767926	0.04167	0.00684812	0.00368311
1117.59	217.6	0.74593	0.443374	0.195454	0.0773179	0.0425085	0.00757401	0.00418359
1117.79	217.8	0.746221	0.443923	0.195519	0.0772995	0.0426295	0.00797835	0.00441017
1117.99	218	0.74683	0.443971	0.195338	0.0768156	0.0422085	0.00823775	0.00400331
1118.19	218.2	0.747921	0.443821	0.196258	0.0772177	0.0421785	0.00879438	0.00379686
1118.39	218.4	0.747776	0.443276	0.195643	0.0776603	0.0418289	0.00906242	0.00383693
1118.59	218.6	0.746887	0.44318	0.195212	0.0768638	0.0412666	0.00811097	0.00319382
1118.79	218.8	0.747658	0.444865	0.197175	0.0771144	0.0418354	0.00880059	0.00369298
1118.99	219	0.746763	0.44511	0.196578	0.0758964	0.0412028	0.00836805	0.00294438
1119.19	219.2	0.747343	0.445234	0.196704	0.0759691	0.0415965	0.00888975	0.0029056
1119.39	219.4	0.747798	0.445022	0.196558	0.0756585	0.0409358	0.00847598	0.00231799
1119.59	219.6	0.747787	0.445049	0.196507	0.0757498	0.0408802	0.00843394	0.00287003
1119.79	219.8	0.747304	0.443741	0.195384	0.0749641	0.0398182	0.00730112	0.0023311
1119.99	220	0.747777	0.443721	0.195904	0.0742352	0.0403192	0.00689918	0.00187861
1120.19	220.2	0.748168	0.444513	0.19598	0.0735341	0.0405201	0.00636174	0.00196135
1120.39	220.4	0.747675	0.444231	0.195534	0.0729889	0.039782	0.00607383	0.00168856
1120.59	220.6	0.748589	0.444646	0.195833	0.0735066	0.0407345	0.00549545	0.00242246
1120.79	220.8	0.748999	0.445094	0.196747	0.0743953	0.0419378	0.00617315	0.00278379
1120.99	221	0.748625	0.444911	0.196112	0.0741156	0.0416259	0.00529237	0.00303564
1121.19	221.2	0.749365	0.446359	0.197024	0.0745941	0.0424604	0.00501678	0.0037317
1121.39	221.4	0.750098	0.447111	0.198891	0.0745517	0.0427883	0.00591566	0.00444687
1121.59	221.6	0.750096	0.447105	0.199363	0.0750861	0.0430685	0.00615515	0.00532912
1121.79	221.8	0.750692	0.447579	0.199387	0.0754965	0.0427334	0.00651459	0.00546564
1121.99	222	0.751314	0.447586	0.199184	0.0760191	0.0418948	0.00662125	0.00500875
1122.19	222.2	0.751437	0.447433	0.199401	0.076481	0.0419224	0.00653113	0.00558663
1122.39	222.4	0.75108	0.447996	0.198852	0.0760669	0.0415417	0.00614602	0.00580947
1122.59	222.6	0.751801	0.448969	0.199311	0.0756431	0.0415352	0.00638366	0.00569722
1122.79	222.8	0.752192	0.449438	0.199486	0.075649	0.0420426	0.00716312	0.00614363
1122.99	223	0.751291	0.447852	0.197616	0.0750395	0.0410567	0.00633426	0.00521531
1123.19	223.2	0.752455	0.447585	0.197942	0.0758829	0.0410447	0.00654435	0.00479005
1123.39	223.4	0.751644	0.446779	0.197116	0.0746441	0.0398879	0.00564593	0.0039294
1123.59	223.6	0.751156	0.446479	0.19594	0.0734729	0.0390675	0.00480533	0.00337314
1123.79	223.8	0.751557	0.446141	0.195324	0.0728065	0.0387756	0.00439443	0.00246298
1123.99	224	0.752066	0.446082	0.195822	0.0731419	0.0390402	0.00439089	0.00236155
1124.19	224.2	0.751886	0.445276	0.194494	0.0732459	0.0383848	0.00375651	0.00236843
1124.39	224.4	0.752824	0.445925	0.195212	0.074203	0.0390685	0.00391874	0.00251099
1124.59	224.6	0.75303	0.445919	0.196173	0.0742181	0.0399076	0.00351897	0.00237524
1124.79	224.8	0.752778	0.446181	0.195669	0.0735892	0.0397327	0.00314579	0.00141836
1124.99	225	0.753176	0.445977	0.195641	0.0734528	0.0392822	0.00283893	0.00105005
1125.19	225.2	0.754933	0.447316	0.197078	0.0751918	0.0401574	0.00408853	0.00189584
1125.39	225.4	0.755011	0.446449	0.196801	0.0753716	0.040398	0.0046399	0.00182029
1125.59	225.6	0.755541	0.446409	0.196926	0.0762832	0.0405144	0.00440338	0.0019646
1125.79	225.8	0.75696	0.447258	0.19812	0.0768034	0.0409647	0.00485356	0.00207798
1125.99	226	0.757559	0.44781	0.198227	0.0773653	0.0414272	0.00474182	0.00249547
1126.19	226.2	0.757843	0.448065	0.197954	0.0769696	0.0417207	0.00431383	0.00288479
1126.39	226.4	0.758207	0.44931	0.197708	0.0766137	0.0420558	0.00461728	0.00320532
1126.59	226.6	0.758324	0.449414	0.197622	0.0774003	0.0428954	0.00568257	0.00353892
1126.79	226.8	0.757033	0.448841	0.196176	0.0765939	0.0426094	0.00474574	0.00342587
1126.99	227	0.757497	0.449523	0.196938	0.0766348	0.042934	0.00490022	0.0031117
1127.19	227.2	0.758157	0.450758	0.197915	0.0767739	0.0433821	0.00547393	0.00384609
1127.39	227.4	0.757201	0.450181	0.197215	0.0755022	0.0427993	0.00538189	0.00449788
1127.59	227.6	0.757563	0.45115	0.197652	0.0755394	0.042592	0.00593091	0.00519677
1127.79	227.8	0.757444	0.451244	0.198142	0.0756987	0.0421743	0.00596267	0.00506633
1127.99	228	0.75618	0.45015	0.196985	0.074498	0.041618	0.00476811	0.00452376
1128.19	228.2	0.755865	0.450005	0.196286	0.0737933	0.0413224	0.00405818	0.00472955
1128.39	228.4	0.757228	0.451768	0.197594	0.0743875	0.0423607	0.00464029	0.00484139
1128.59	228.6	0.757367	0.451837	0.197601	0.0740275	0.0424119	0.00417326	0.00458995
1128.79	228.8	0.757312	0.4516	0.196821	0.0743777	0.0419781	0.0040902	0.00406368
1128.99	229	0.757723	0.4513	0.197558	0.0752384	0.0418834	0.00466494	0.0035086
1129.19	229.2	0.758086	0.451665	0.197975	0.0761496	0.0422331	0.00501888	0.00344475
1129.39	229.4	0.758464	0.451658	0.199001	0.0759164	0.0427778	0.0049818	0.00333349
1129.59	229.6	0.760145	0.453399	0.200907	0.0767525	0.0434348	0.00534234	0.00382463
1129.79	229.8	0.761485	0.45461	0.202217	0.077277	0.0442771	0.00576428	0.0040248
1129.99	230	0.761025	0.454098	0.200389	0.0769427	0.0433576	0.00514252	0.00323017
1130.19	230.2	0.761115	0.454101	0.199928	0.0768815	0.042955	0.00488027	0.00218051
1130.39	230.4	0.761523	0.454972	0.200505	0.0775154	0.0430516	0.00575664	0.00184303
1130.59	230.6	0.761521	0.454184	0.200694	0.078135	0.0430145	0.00583153	0.00187391
1130.79	230.8	0.761692	0.454221	0.200246	0.0771779	0.0424774	0.00487586	0.00181521
1130.99	231	0.763094	0.455555	0.202061	0.0775645	0.0433213	0.00611255	0.00223393
1131.19	231.2	0.763222	0.45492	0.201395	0.0776088	0.0427128	0.00675661	0.00268589
1131.39	231.4	0.762786	0.453827	0.2004	0.0770557	0.0415922	0.00654472	0.00254987
1131.59	231.6	0.763815	0.454708	0.200548	0.0775482	0.0415993	0.0071711	0.0023838
1131.79	231.8	0.7638	0.454198	0.199993	0.0778118	0.0415491	0.00626455	0.00228627
1131.99	232	0.762827	0.453148	0.198389	0.0769046	0.0411698	0.00523308	0.00215461
1132.19	232.2	0.763983	0.45419	0.198717	0.0776173	0.041469	0.00531795	0.00279337
1132.39	232.4	0.764761	0.455093	0.199338	0.0780587	0.0423211	0.00557583	0.0033003
1132.59	232.6	0.763687	0.454044	0.197835	0.077086	0.0412182	0.00490903	0.00310735
1132.79	232.8	0.763036	0.453417	0.197331	0.0772964	0.0412341	0.00562539	0.00306003
1132.99	233	0.763186	0.453892	0.198646	0.0777563	0.0413971	0.00631569	0.00315102
1133.19	233.2	0.762947	0.454122	0.198935	0.0772448	0.0416946	0.00578244	0.00360484
1133.39	233.4	0.76465	0.455487	0.20063	0.0774756	0.0429858	0.00607912	0.0046894
1133.59	233.6	0.765025	0.456183	0.201508	0.0775189	0.0431544	0.00627706	0.00502319
1133.79	233.8	0.765749	0.456399	0.201749	0.0779044	0.0432015	0.00630234	0.00442434
1133.99	234	0.764425	0.455319	0.20021	0.0765334	0.042038	0.00535139	0.00351549
1134.19	234.2	0.764856	0.456046	0.201434	0.0761721	0.0423269	0.00521628	0.00307645
1134.39	234.4	0.764561	0.455603	0.201959	0.0752915	0.0417966	0.00488003	0.0029147
1134.59	234.6	0.764932	0.455374	0.202256	0.0742008	0.0417494	0.00462386	0.00340192
1134.79	234.8	0.765851	0.456151	0.203041	0.074004	0.0421672	0.0052082	0.00366194
1134.99	235	0.766445	0.456676	0.203895	0.0742666	0.0429903	0.00571074	0.0037269
1135.19	235.2	0.766355	0.45581	0.203105	0.0742313	0.0423301	0.00558052	0.0034661
1135.39	235.4	0.766749	0.455805	0.203078	0.0743215	0.0419802	0.0054556	0.0038257
1135.59	235.6	0.767638	0.456963	0.203809	0.075173	0.0420081	0.00566461	0.00422352
1135.79	235.8	0.767295	0.456838	0.203481	0.0753038	0.0420601	0.00442112	0.0044527
1135.99	236	0.766927	0.457337	0.202946	0.0748193	0.0417993	0.00409364	0.00383384
1136.19	236.2	0.768073	0.458296	0.203725	0.0753098	0.04182	0.00483913	0.00346741
1136.39	236.4	0.767935	0.458034	0.203385	0.0756001	0.0417312	0.00554845	0.00379909
1136.59	236.6	0.767659	0.457188	0.201621	0.0755013	0.0410223	0.0051015	0.0030275
1136.79	236.8	0.768547	0.457985	0.202801	0.0765764	0.0416634	0.00570271	0.00298066
1136.99	237	0.768917	0.458377	0.203461	0.0764374	0.0416178	0.00547111	0.00296811
1137.19	237.2	0.769481	0.458628	0.203149	0.075625	0.0411856	0.00516936	0.00262863
1137.39	237.4	0.770931	0.459799	0.204062	0.0761355	0.0413994	0.0059308	0.0028192
1137.59	237.6	0.770598	0.459732	0.203779	0.0765288	0.0403813	0.00602562	0.0024536
1137.79	237.8	0.770791	0.459438	0.20321	0.07672	0.0398029	0.00601104	0.00136079
1137.99	238	0.769926	0.458589	0.202421	0.0758764	0.0387827	0.00535573	0.00076191
1138.19	238.2	0.770255	0.45842	0.202905	0.0756305	0.0385748	0.00522536	0.0004215
1138.39	238.4	0.770279	0.45803	0.203056	0.0754954	0.0384853	0.00510712	0.00061891
1138.59	238.6	0.771213	0.45837	0.203285	0.0754628	0.0390529	0.00533815	0.00099649
1138.79	238.8	0.771562	0.458114	0.203586	0.0758326	0.0395964	0.00526972	0.00132454
1138.99	239	0.771514	0.457606	0.203281	0.075392	0.0398786	0.00452355	0.001594
1139.19	239.2	0.77154	0.457311	0.203164	0.0747405	0.0396329	0.00389063	0.00194254
1139.39	239.4	0.772104	0.457917	0.203797	0.0744562	0.0402789	0.00373836	0.00272002
1139.59	239.6	0.772308	0.458434	0.2042	0.0741817	0.0409238	0.00310015	0.0030018
1139.79	239.8	0.772493	0.45829	0.204026	0.0739163	0.0420352	0.002685	0.00311527
1139.99	240	0.772493	0.45829	0.204026	0.0739163	0.0420352	0.002685	0.00311527
1140.19	240.2	0.776284	0.456995	0.203166	0.0733219	0.0419025	0.00243052	0.00297378
1140.39	240.4	0.779757	0.456441	0.202644	0.0741395	0.0426236	0.0033536	0.00394618
1140.59	240.6	0.782425	0.454646	0.20231	0.0750273	0.0427079	0.0041689	0.00441621
1140.79	240.8	0.783892	0.452276	0.201275	0.0751745	0.0428811	0.00395261	0.00455037
1140.99	241	0.78388	0.449933	0.200314	0.0748918	0.0427788	0.00392556	0.00476221
1141.19	241.2	0.783036	0.447137	0.199562	0.0749092	0.043003	0.0039536	0.00511271
1141.39	241.4	0.780045	0.443521	0.197768	0.0739901	0.0425089	0.00365924	0.00473969
1141.59	241.6	0.776306	0.440295	0.196316	0.0733715	0.0418893	0.00339445	0.00444891
1141.79	241.8	0.770536	0.437054	0.1945	0.0725357	0.0413322	0.00249154	0.00407107
1141.99	242	0.763594	0.433364	0.192759	0.0712874	0.0406823	0.0017076	0.00356142
1142.19	242.2	0.754605	0.429739	0.190025	0.0693644	0.0397532	0.00064989	0.00243309
1142.39	242.4	0.750195	0.42782	0.189781	0.0687268	0.0400148	0.00058397	0.0024715
1142.59	242.6	0.74655	0.425793	0.188676	0.0679996	0.0393447	0.00022133	0.00274758
1142.79	242.8	0.74312	0.423327	0.187031	0.0676491	0.03795	-0.00045475	0.00248021
1142.99	243	0.740351	0.421604	0.186112	0.0678246	0.0377477	-0.00055001	0.00266908
1143.19	243.2	0.737512	0.419657	0.18572	0.0685888	0.0381618	-0.00010957	0.00441789
1143.39	243.4	0.733487	0.416994	0.183974	0.0668234	0.0371585	-0.00135367	0.00337878
1143.59	243.6	0.73089	0.416671	0.183312	0.0659313	0.0370634	-0.00116654	0.0035794
1143.79	243.8	0.729753	0.416817	0.183799	0.0667514	0.0389075	0.00066242	0.00467964
1143.99	244	0.728028	0.416397	0.183733	0.066889	0.0385792	0.00130243	0.00578316
1144.19	244.2	0.726535	0.414593	0.183148	0.0673464	0.0380957	0.0018037	0.00538462
1144.39	244.4	0.725342	0.414319	0.183748	0.0695206	0.0392921	0.00374771	0.00678092
1144.59	244.6	0.723529	0.41249	0.183689	0.0693469	0.0392957	0.0038308	0.0063189
1144.79	244.8	0.72127	0.411215	0.182596	0.0681289	0.0390744	0.00314039	0.0054466
1144.99	245	0.720594	0.411168	0.183198	0.068313	0.0398452	0.00433848	0.00647741
1145.19	245.2	0.718968	0.409878	0.18308	0.0684403	0.0400231	0.00437881	0.00651052
1145.39	245.4	0.716087	0.408129	0.181831	0.0678384	0.0389391	0.00366577	0.00535306
1145.59	245.6	0.714003	0.406824	0.18164	0.0683786	0.0387045	0.00317492	0.00478588
1145.79	245.8	0.711861	0.405643	0.181033	0.0683757	0.0391565	0.00283544	0.00438027
1145.99	246	0.709305	0.40375	0.179086	0.0664683	0.0379554	0.00170056	0.00269622
1146.19	246.2	0.70693	0.403023	0.177889	0.06528	0.0375231	0.00143163	0.00223125
1146.39	246.4	0.706537	0.402435	0.178091	0.065515	0.0374776	0.00214377	0.002694
1146.59	246.6	0.703702	0.39995	0.17605	0.064391	0.0356464	0.00090485	0.00189147
1146.79	246.8	0.701818	0.398738	0.174867	0.0645408	0.0344128	0.00080537	0.00159717
1146.99	247	0.700098	0.398053	0.174317	0.0646996	0.0346955	0.00080961	0.00182507
1147.19	247.2	0.697312	0.396326	0.17327	0.0635865	0.0337531	0.00024435	0.00176369
1147.39	247.4	0.695461	0.396265	0.172043	0.0625284	0.0337148	0.00031915	0.00123561
1147.59	247.6	0.695026	0.396549	0.172984	0.0631787	0.0344998	0.00184354	0.00242423
1147.79	247.8	0.694343	0.396122	0.173348	0.0645517	0.0352579	0.00285441	0.00386904
1147.99	248	0.692759	0.395027	0.172853	0.064701	0.0340527	0.0026808	0.00413206
1148.19	248.2	0.692232	0.394004	0.173333	0.0664345	0.0353574	0.00400654	0.00479563
1148.39	248.4	0.690478	0.393096	0.173579	0.0670375	0.0361629	0.00459021	0.00512266
1148.59	248.6	0.688615	0.392011	0.172786	0.065443	0.0361432	0.00420836	0.00464585
1148.79	248.8	0.687774	0.391723	0.172742	0.0649899	0.0364143	0.00420217	0.00468987
1148.99	249	0.687616	0.391112	0.173528	0.0658007	0.0371639	0.0052711	0.00625465
1149.19	249.2	0.685215	0.389138	0.172678	0.0650146	0.0360887	0.0038753	0.00502826
1149.39	249.4	0.683932	0.38811	0.172704	0.0655674	0.035838	0.00387392	0.00441895
1149.59	249.6	0.683052	0.386743	0.172433	0.065881	0.0362041	0.00365303	0.00418746
1149.79	249.8	0.681395	0.386375	0.171495	0.0648623	0.0359395	0.0031954	0.00432589
1149.99	250	0.679055	0.385492	0.16991	0.0622514	0.0342969	0.00186622	0.0028923
1150.19	250.2	0.678744	0.386596	0.170848	0.0624843	0.0351547	0.00278256	0.00466055
1150.39	250.4	0.678016	0.385669	0.170552	0.0624392	0.0347581	0.00301988	0.00518781
1150.59	250.6	0.675982	0.38464	0.169226	0.061721	0.0332694	0.00191145	0.00439075
1150.79	250.8	0.674549	0.385006	0.169048	0.0620353	0.0325682	0.00189822	0.00479126
1150.99	251	0.672463	0.384441	0.168249	0.0615393	0.0325706	0.0015863	0.00525745
1151.19	251.2	0.669686	0.383698	0.16701	0.0596185	0.0311582	0.00086002	0.00453256
1151.39	251.4	0.669443	0.384258	0.167185	0.0600139	0.0318806	0.00175049	0.00538566
1151.59	251.6	0.668535	0.383329	0.167838	0.060161	0.0318437	0.00274596	0.00578455
1151.79	251.8	0.666693	0.382327	0.167118	0.0603412	0.0308173	0.00265659	0.00626472
1151.99	252	0.665329	0.381443	0.167432	0.0611776	0.030304	0.0026309	0.00587665
1152.19	252.2	0.663947	0.380296	0.167257	0.0623041	0.0312537	0.00315419	0.00609655
1152.39	252.4	0.661982	0.379696	0.16669	0.0612101	0.0313936	0.0029333	0.0056227
1152.59	252.6	0.661118	0.379256	0.166452	0.0603208	0.0319894	0.00269701	0.00566125
1152.79	252.8	0.660604	0.378563	0.167091	0.0609733	0.0325494	0.00317243	0.00605357
1152.99	253	0.659909	0.377564	0.167202	0.0616916	0.032875	0.00352131	0.0067918
1153.19	253.2	0.658039	0.375669	0.165987	0.0614957	0.0321952	0.00232675	0.00557943
1153.39	253.4	0.657929	0.375417	0.166116	0.0625945	0.03358	0.00342016	0.00625051
1153.59	253.6	0.656207	0.373406	0.164782	0.0614128	0.0335226	0.00254708	0.00583045
1153.79	253.8	0.654313	0.372863	0.163888	0.059968	0.0332539	0.00218135	0.00576091
1153.99	254	0.653742	0.372242	0.163539	0.0595978	0.0333385	0.00240353	0.00520882
1154.19	254.2	0.653358	0.371421	0.163395	0.0604068	0.0341418	0.0030386	0.00558556
1154.39	254.4	0.651487	0.36926	0.161934	0.0603061	0.0332203	0.00225482	0.00483165
1154.59	254.6	0.649932	0.368965	0.161437	0.0604112	0.0328839	0.001663	0.00389445
1154.79	254.8	0.64887	0.368503	0.160564	0.0601107	0.0333794	0.00214337	0.00374486
1154.99	255	0.647003	0.367573	0.158996	0.0583481	0.0324132	0.0012972	0.00274531
1155.19	255.2	0.646027	0.367812	0.158485	0.058324	0.0320229	0.00146025	0.00256371
1155.39	255.4	0.646051	0.367441	0.159173	0.0596626	0.0330321	0.00236292	0.00298545
1155.59	255.6	0.645009	0.366197	0.158884	0.0596496	0.0323154	0.00215594	0.00261274
1155.79	255.8	0.643657	0.365036	0.15795	0.0594694	0.0310937	0.001317	0.00254967
1155.99	256	0.643336	0.365085	0.157861	0.0594699	0.0314004	0.00127829	0.00235052
1156.19	256.2	0.642308	0.364855	0.157586	0.0591437	0.0314527	0.00105102	0.00261101
1156.39	256.4	0.641287	0.364291	0.157241	0.0577886	0.0305255	0.00036539	0.00220411
1156.59	256.6	0.641226	0.364052	0.1575	0.0587573	0.0302117	9.691e-05	0.00282967
1156.79	256.8	0.640128	0.362841	0.157576	0.0591817	0.0301007	7.571e-05	0.00307099
1156.99	257	0.639376	0.362585	0.157454	0.0584461	0.029413	-0.00050623	0.00303786
1157.19	257.2	0.638298	0.361582	0.157306	0.0578924	0.0289985	-0.00072328	0.00260521
1157.39	257.4	0.637649	0.361711	0.157363	0.0567151	0.0291928	-7.842e-05	0.00304151
1157.59	257.6	0.635851	0.359984	0.156621	0.0550329	0.0281568	-0.00093663	0.00228087
1157.79	257.8	0.635275	0.360061	0.156514	0.0551488	0.0280272	-0.00065589	0.00250773
1157.99	258	0.635186	0.360064	0.157421	0.0566759	0.0287783	0.0004326	0.00327558
1158.19	258.2	0.633536	0.359095	0.156954	0.056698	0.0288263	-1.742e-05	0.0032599
1158.39	258.4	0.631915	0.358768	0.15645	0.0565716	0.0284853	-0.00062219	0.0028325
1158.59	258.6	0.632194	0.359695	0.157179	0.0573565	0.0297965	0.00084598	0.00349247
1158.79	258.8	0.632185	0.359509	0.156658	0.0570188	0.0305414	0.00170957	0.00389517
1158.99	259	0.63134	0.359302	0.156612	0.0572615	0.0305398	0.00124387	0.00433454
1159.19	259.2	0.631488	0.359589	0.157526	0.0600225	0.0318646	0.00313428	0.00606285
1159.39	259.4	0.631018	0.358685	0.157262	0.0604189	0.0324041	0.00338185	0.00635993
1159.59	259.6	0.629642	0.357379	0.156118	0.0593143	0.0313682	0.00256101	0.00588688
1159.79	259.8	0.629012	0.357312	0.155768	0.0588514	0.0318001	0.00256658	0.00636511
1159.99	260	0.628529	0.357367	0.156038	0.058803	0.0316845	0.00256617	0.00617258
1160.19	260.2	0.626978	0.356481	0.155007	0.0578067	0.0301951	0.00190638	0.00536282
1160.39	260.4	0.626414	0.355933	0.154354	0.0578207	0.0292067	0.0013044	0.00477971
1160.59	260.6	0.626108	0.355587	0.154329	0.0590541	0.0298813	0.00146782	0.0051473
1160.79	260.8	0.624273	0.354178	0.153434	0.0572064	0.02927	0.00054036	0.00371698
1160.99	261	0.623564	0.354429	0.153331	0.0556507	0.0281961	-0.00022321	0.00344316
1161.19	261.2	0.623275	0.354241	0.153716	0.0557335	0.0287965	3.928e-05	0.00368665
1161.39	261.4	0.621741	0.352904	0.15267	0.0547339	0.0276942	-0.00059207	0.0031223
1161.59	261.6	0.620905	0.351957	0.153088	0.0550568	0.0278944	-0.00048122	0.00279586
1161.79	261.8	0.620734	0.35241	0.153934	0.0565463	0.0283504	-0.00023004	0.00354274
1161.99	262	0.619629	0.352473	0.154531	0.0568813	0.0288015	0.000131	0.00421002
1162.19	262.2	0.617972	0.351796	0.153281	0.055664	0.0282276	-0.00101411	0.0036379
1162.39	262.4	0.618158	0.352557	0.154019	0.0560537	0.0294006	-0.00074918	0.00369854
1162.59	262.6	0.618589	0.35319	0.154332	0.0562748	0.0300535	0.0001224	0.00435135
1162.79	262.8	0.616844	0.352245	0.153219	0.0549949	0.0293934	-0.00110776	0.00336974
1162.99	263	0.616084	0.35159	0.152996	0.0556935	0.0290836	-0.00092492	0.00358371
1163.19	263.2	0.615342	0.35105	0.152127	0.0563796	0.0288464	-2.831e-05	0.00316979
1163.39	263.4	0.614081	0.349914	0.151437	0.055294	0.0285399	-0.00036246	0.0023575
1163.59	263.6	0.61307	0.349332	0.150867	0.0543144	0.0279573	-0.00087717	0.00136624
1163.79	263.8	0.613359	0.349767	0.151228	0.0540833	0.0286764	-0.00024071	0.00189223
1163.99	264	0.612418	0.349467	0.15079	0.053139	0.0276766	-0.00014745	0.00097824
1164.19	264.2	0.61202	0.349559	0.150162	0.0525095	0.0267986	-0.00015904	0.00108184
1164.39	264.4	0.611961	0.34941	0.150087	0.0537301	0.0276752	0.00050096	0.00134762
1164.59	264.6	0.611206	0.348164	0.15005	0.0541636	0.0279461	0.00094569	0.00159703
1164.79	264.8	0.610008	0.347368	0.149462	0.0528649	0.0270532	0.00026214	0.00083621
1164.99	265	0.61022	0.347466	0.150129	0.0539375	0.0277401	0.00073422	0.00183274
1165.19	265.2	0.610027	0.347013	0.150238	0.0544104	0.02878	0.00149435	0.00252846
1165.39	265.4	0.609066	0.345742	0.149066	0.0538324	0.0286535	0.00101149	0.00229272
1165.59	265.6	0.608528	0.345168	0.14936	0.0537165	0.0292108	0.00106837	0.00276779
1165.79	265.8	0.608154	0.345278	0.149188	0.0543019	0.0301273	0.00086901	0.00352937
1165.99	266	0.607016	0.344654	0.148771	0.0536047	0.0300944	0.00062133	0.00369084
1166.19	266.2	0.60666	0.344206	0.147998	0.053782	0.0297354	1.181e-05	0.00357249
1166.39	266.4	0.605866	0.344418	0.148229	0.0546611	0.0300955	-6.079e-05	0.0039133
1166.59	266.6	0.604375	0.343311	0.146873	0.053951	0.0292284	-0.00069767	0.00335788
1166.79	266.8	0.602858	0.342155	0.145926	0.0530884	0.0285631	-0.00133281	0.00299846
1166.99	267	0.602965	0.34269	0.146944	0.0544787	0.0289483	-0.00029476	0.00368459
1167.19	267.2	0.602583	0.342556	0.147169	0.0546233	0.0290715	-0.00019963	0.00402096
1167.39	267.4	0.601627	0.341808	0.147756	0.0536709	0.0284387	-0.00057396	0.00362777
1167.59	267.6	0.601352	0.342236	0.147716	0.0536066	0.0278248	-0.00094033	0.0035615
1167.79	267.8	0.600347	0.342577	0.147523	0.0532399	0.0275969	-0.00121346	0.00376853
1167.99	268	0.5996	0.342497	0.147583	0.0527651	0.0267576	-0.00165708	0.00326244
1168.19	268.2	0.599203	0.343067	0.14792	0.0530188	0.0262225	-0.00138804	0.00367283
1168.39	268.4	0.599233	0.342428	0.147826	0.0539177	0.0268026	-0.0008304	0.00405898
1168.59	268.6	0.598832	0.341921	0.148499	0.0541635	0.0262271	-0.00079398	0.00454865
1168.79	268.8	0.597322	0.340548	0.14789	0.0535373	0.0250462	-0.00181803	0.00421454
1168.99	269	0.597015	0.340471	0.147323	0.0535319	0.0256351	-0.00154877	0.0041819
1169.19	269.2	0.595857	0.33973	0.146137	0.0518799	0.0250016	-0.00195598	0.00379691
1169.39	269.4	0.59552	0.339318	0.145304	0.051115	0.0244909	-0.00263928	0.00374983
1169.59	269.6	0.595314	0.338919	0.146109	0.0516209	0.0247477	-0.00243012	0.00418911
1169.79	269.8	0.594921	0.338433	0.146241	0.05248	0.0250947	-0.00194317	0.00396992
1169.99	270	0.594013	0.337021	0.145528	0.0525645	0.0239885	-0.00265998	0.00303576
1170.19	270.2	0.593117	0.336142	0.144741	0.0525561	0.0236005	-0.00316015	0.00253706
1170.39	270.4	0.59172	0.335338	0.143959	0.0513612	0.0237823	-0.00345754	0.00225291
1170.59	270.6	0.591304	0.334751	0.143366	0.0498681	0.0238279	-0.00370209	0.00173362
1170.79	270.8	0.590908	0.334937	0.143727	0.0497956	0.0241424	-0.00314629	0.00156486
1170.99	271	0.591131	0.335479	0.145093	0.0518817	0.0248961	-0.00235518	0.00252011
1171.19	271.2	0.590408	0.334286	0.144586	0.0519874	0.0245239	-0.00275184	0.00257866
1171.39	271.4	0.589337	0.334334	0.144388	0.0526374	0.024813	-0.0027388	0.00249392
1171.59	271.6	0.589312	0.335052	0.144906	0.053715	0.0260692	-0.0020535	0.00297403
1171.79	271.8	0.589373	0.335746	0.144838	0.053718	0.0270582	-0.00161091	0.00354458
1171.99	272	0.589847	0.336179	0.145408	0.0537622	0.0274883	-0.00069319	0.00405831
1172.19	272.2	0.590198	0.336799	0.146375	0.0552396	0.0283855	0.00089392	0.00536835
1172.39	272.4	0.590717	0.336162	0.146541	0.0567325	0.0292498	0.00143739	0.0060329
1172.59	272.6	0.589773	0.335847	0.147151	0.0571719	0.0290077	0.00155456	0.0066806
1172.79	272.8	0.589412	0.335738	0.147714	0.0582809	0.0297575	0.00205504	0.00727978
1172.99	273	0.589078	0.335978	0.147014	0.0570772	0.0302019	0.00244872	0.00679112
1173.19	273.2	0.588157	0.335774	0.146324	0.0558515	0.0293392	0.00179083	0.00701461
1173.39	273.4	0.588193	0.336211	0.146324	0.0555369	0.0293522	0.00152909	0.00714792
1173.59	273.6	0.588143	0.336132	0.147194	0.0561948	0.0301753	0.00196398	0.00779497
1173.79	273.8	0.587238	0.334572	0.14615	0.0548245	0.0292343	0.00157718	0.00639184
1173.99	274	0.585924	0.333201	0.144706	0.0540029	0.0283135	0.00041568	0.00532628
1174.19	274.2	0.584734	0.33231	0.144167	0.052921	0.0283302	6.345e-05	0.00421618
1174.39	274.4	0.583044	0.331171	0.142765	0.0509458	0.0277036	-7.025e-05	0.00328617
1174.59	274.6	0.581718	0.330649	0.142181	0.0494039	0.0266582	-0.00055902	0.00202897
1174.79	274.8	0.581206	0.330693	0.14255	0.0497829	0.0266644	-0.00044735	0.00217309
1174.99	275	0.580603	0.33039	0.141999	0.0498099	0.0258151	-0.00092878	0.00266501
1175.19	275.2	0.579157	0.330317	0.141192	0.048922	0.0247146	-0.00184072	0.00150072
1175.39	275.4	0.578588	0.330893	0.141246	0.0492735	0.0248581	-0.00168701	0.00146089
1175.59	275.6	0.578906	0.331036	0.142125	0.0498738	0.0253894	-0.00074033	0.00156997
1175.79	275.8	0.577819	0.330643	0.1412	0.0491344	0.0243073	-0.00101084	0.00104061
1175.99	276	0.57736	0.330997	0.141901	0.0498427	0.024346	-0.00049302	0.00117638
1176.19	276.2	0.576829	0.330235	0.142032	0.0507875	0.0248465	-0.00021581	0.00150059
1176.39	276.4	0.576409	0.32948	0.141725	0.0509842	0.0245451	-0.00032383	0.00142474
1176.59	276.6	0.575175	0.32915	0.141556	0.0504572	0.0241363	-0.00076873	0.00115116
1176.79	276.8	0.575526	0.32955	0.142156	0.0516478	0.0252149	-2.527e-05	0.00190352
1176.99	277	0.57446	0.32856	0.140678	0.0501458	0.0242882	-0.00063743	0.00113159
1177.19	277.2	0.573639	0.328014	0.140442	0.0506438	0.0239851	-0.00131617	0.00092083
1177.39	277.4	0.572973	0.327382	0.14034	0.0506607	0.0244475	-0.00094436	0.00060732
1177.59	277.6	0.572679	0.326075	0.140315	0.0506686	0.0246593	-0.00078188	0.00083597
1177.79	277.8	0.57203	0.324437	0.139219	0.0491147	0.0238797	-0.00133502	-0.00023971
1177.99	278	0.571949	0.324046	0.139149	0.0498055	0.0247756	-0.0015069	0.00056388
1178.19	278.2	0.571556	0.323423	0.139414	0.0496065	0.0253216	-0.00130843	0.00056335
1178.39	278.4	0.57036	0.322463	0.1387	0.0484976	0.0240607	-0.00198205	0.00034327
1178.59	278.6	0.570335	0.322371	0.13884	0.0482083	0.0237969	-0.00266336	0.00014432
1178.79	278.8	0.571212	0.322645	0.139744	0.0496565	0.0246275	-0.0023048	0.00145878
1178.99	279	0.570475	0.322441	0.139159	0.0487466	0.0239955	-0.00292832	0.00137947
1179.19	279.2	0.570267	0.323291	0.139402	0.048766	0.0241379	-0.0026662	0.00104645
1179.39	279.4	0.570071	0.323702	0.139762	0.0497634	0.0252826	-0.00206609	0.00189559
1179.59	279.6	0.569522	0.323763	0.139804	0.0497516	0.0251527	-0.00141228	0.0019495
1179.79	279.8	0.56796	0.323711	0.138897	0.0490702	0.0241767	-0.00184293	0.00149508
1179.99	280	0.567682	0.324834	0.13941	0.0499711	0.0251824	-0.00111279	0.00222371
1180.19	280.2	0.566806	0.32411	0.138794	0.0498419	0.0252938	-0.00106948	0.00222583
1180.39	280.4	0.566008	0.324728	0.13847	0.049219	0.0247181	-0.00122126	0.00125726
1180.59	280.6	0.565375	0.325236	0.138624	0.0490597	0.0249023	-0.00092117	0.00089552
1180.79	280.8	0.565676	0.325448	0.139338	0.0502011	0.0256345	0.00013007	0.0019202
1180.99	281	0.564308	0.324034	0.138283	0.0487513	0.0247528	-0.00036676	0.00073934
1181.19	281.2	0.563476	0.32404	0.13825	0.0491872	0.0248705	-0.00011591	0.00033646
1181.39	281.4	0.562757	0.323406	0.13809	0.0483368	0.0251193	0.0003144	-1.919e-05
1181.59	281.6	0.562321	0.322856	0.137835	0.0473076	0.0247038	-0.00066788	-9.389e-05
1181.79	281.8	0.562607	0.322786	0.138315	0.0469594	0.0249325	-0.00063057	0.00103388
1181.99	282	0.563048	0.322415	0.138859	0.0473811	0.0253378	-0.0006114	0.00190919
1182.19	282.2	0.56225	0.32103	0.13859	0.047296	0.0242608	-0.0011173	0.00168641
1182.39	282.4	0.561098	0.319577	0.137924	0.047322	0.0229968	-0.00234759	0.00132216
1182.59	282.6	0.560627	0.318545	0.137909	0.0479151	0.023631	-0.00271062	0.00202311
1182.79	282.8	0.559934	0.317054	0.137324	0.0476569	0.02365	-0.00298651	0.00234805
1182.99	283	0.559063	0.316828	0.136039	0.0458883	0.0234156	-0.00383857	0.00204354
1183.19	283.2	0.559218	0.317373	0.136257	0.0458978	0.0241738	-0.00316222	0.00246948
1183.39	283.4	0.559313	0.317407	0.136754	0.04705	0.0246074	-0.00217796	0.00306509
1183.59	283.6	0.558305	0.316689	0.13568	0.0462263	0.0226577	-0.00270258	0.00230484
1183.79	283.8	0.558438	0.317149	0.135856	0.0479185	0.022415	-0.00276925	0.0025265
1183.99	284	0.558232	0.317483	0.136063	0.0490408	0.0230312	-0.00292833	0.00268366
1184.19	284.2	0.557907	0.317484	0.135233	0.0486676	0.0226804	-0.00330843	0.00209964
1184.39	284.4	0.557596	0.318274	0.134833	0.0477123	0.0222082	-0.00329748	0.00154129
1184.59	284.6	0.558434	0.318717	0.135618	0.0490604	0.0232709	-0.00188152	0.00264482
1184.79	284.8	0.557713	0.318446	0.135556	0.0487295	0.0227575	-0.00200828	0.00200513
1184.99	285	0.556715	0.318044	0.134831	0.0487616	0.0225001	-0.00264946	0.00125509
1185.19	285.2	0.557063	0.31907	0.13556	0.0502811	0.0233769	-0.0013472	0.00180335
1185.39	285.4	0.556413	0.318611	0.135896	0.04983	0.0235893	-0.00102996	0.00196847
1185.59	285.6	0.555783	0.318294	0.136081	0.0483899	0.0230059	-0.00144032	0.00153173
1185.79	285.8	0.556934	0.319018	0.13735	0.0493661	0.0236064	0.00019499	0.00333521
1185.99	286	0.556348	0.318617	0.13782	0.0490436	0.0234238	0.00072465	0.00357527
1186.19	286.2	0.555153	0.317708	0.137261	0.0494129	0.0229827	0.0005523	0.00373097
1186.39	286.4	0.553854	0.316615	0.136298	0.0492257	0.0228042	-0.00010154	0.00379545
1186.59	286.6	0.553793	0.316116	0.136705	0.0495659	0.0236243	0.00073424	0.00443175
1186.79	286.8	0.553349	0.315367	0.136266	0.0480035	0.0234114	0.00056324	0.00386135
1186.99	287	0.553573	0.315886	0.136645	0.0473811	0.0240577	0.00088774	0.00429711
1187.19	287.2	0.554574	0.316313	0.137968	0.0477089	0.0247444	0.00199452	0.0055144
1187.39	287.4	0.554954	0.316235	0.138681	0.0487122	0.0244882	0.00227213	0.00552415
1187.59	287.6	0.554318	0.315515	0.138437	0.0490417	0.023882	0.0015624	0.00508754
1187.79	287.8	0.554957	0.31558	0.139204	0.0512932	0.0248113	0.00206813	0.00556744
1187.99	288	0.553464	0.314821	0.138392	0.0506388	0.0253178	0.00165335	0.00517872
1188.19	288.2	0.552547	0.31448	0.137117	0.0496259	0.0244732	0.00179384	0.00464454
1188.39	288.4	0.552845	0.315195	0.137429	0.0499342	0.0254324	0.00250941	0.00486759
1188.59	288.6	0.552724	0.314952	0.137667	0.0504765	0.0259176	0.00267467	0.00498994
1188.79	288.8	0.551558	0.313805	0.136544	0.0492232	0.0244218	0.00125577	0.00402265
1188.99	289	0.551074	0.313034	0.13587	0.0503936	0.024408	0.00122743	0.00426388
1189.19	289.2	0.550495	0.312883	0.135746	0.0503862	0.0243174	0.00233324	0.00442853
1189.39	289.4	0.549059	0.312322	0.135325	0.048999	0.0236452	0.00187286	0.00397279
1189.59	289.6	0.548732	0.312561	0.135736	0.0485256	0.0232614	0.00234504	0.00421876
1189.79	289.8	0.549511	0.313854	0.136143	0.0497069	0.0241843	0.00345236	0.00559618
1189.99	290	0.54859	0.313089	0.135797	0.0492837	0.0237702	0.0032108	0.00513445
1190.19	290.2	0.547667	0.312405	0.134416	0.049109	0.0229101	0.00189581	0.004779
1190.39	290.4	0.547151	0.311954	0.133574	0.0492749	0.0227976	0.00155215	0.00477584
1190.59	290.6	0.546948	0.311814	0.133623	0.0485936	0.0222988	0.00089666	0.00460385
1190.79	290.8	0.545401	0.310834	0.132098	0.0463856	0.02117	-0.00101857	0.0034813
1190.99	291	0.545655	0.311572	0.132667	0.0464745	0.0216428	-0.0010331	0.00413411
1191.19	291.2	0.545644	0.311325	0.133105	0.0463631	0.0217243	-0.00142186	0.00393742
1191.39	291.4	0.545231	0.311361	0.133183	0.0461425	0.0215265	-0.00231517	0.00319328
1191.59	291.6	0.545236	0.311426	0.133387	0.0472074	0.0226512	-0.00165086	0.00341075
1191.79	291.8	0.544511	0.310671	0.1331	0.0476088	0.0229762	-0.00202058	0.00281117
1191.99	292	0.54273	0.309711	0.131647	0.0460719	0.0224132	-0.00325679	0.00146149
1192.19	292.2	0.542772	0.310063	0.131363	0.0457664	0.0222917	-0.00303682	0.00106381
1192.39	292.4	0.542954	0.31022	0.132041	0.0461815	0.0231573	-0.00245301	0.00111512
1192.59	292.6	0.541864	0.308555	0.130921	0.0444577	0.0218025	-0.0035995	0.00057113
1192.79	292.8	0.541746	0.308221	0.131288	0.0450813	0.0221476	-0.00319708	0.00089476
1192.99	293	0.540855	0.307433	0.13138	0.0462052	0.022381	-0.0023106	0.00082751
1193.19	293.2	0.540175	0.306812	0.131145	0.0459255	0.0225809	-0.001791	0.00071053
1193.39	293.4	0.538816	0.306258	0.130758	0.0449119	0.0221867	-0.00248275	0.00029135
1193.59	293.6	0.539608	0.306837	0.13143	0.0450003	0.022763	-0.00154256	0.00089868
1193.79	293.8	0.539724	0.306663	0.131774	0.0450911	0.0231843	-0.00144056	0.00047934
1193.99	294	0.538765	0.305654	0.131272	0.0453178	0.0227442	-0.00162839	0.00010413
1194.19	294.2	0.5379	0.305256	0.130601	0.0455481	0.0226141	-0.00126932	0.00015394
1194.39	294.4	0.53772	0.304818	0.130394	0.0456736	0.0230424	-0.00108559	0.00021718
1194.59	294.6	0.536868	0.304702	0.129756	0.0438067	0.0225849	-0.0015741	-0.00012834
1194.79	294.8	0.537032	0.305405	0.130119	0.0433785	0.0232621	-0.00060181	0.00032083
1194.99	295	0.537713	0.30692	0.131749	0.0440874	0.024423	0.00058262	0.0013733
1195.19	295.2	0.537086	0.306686	0.131091	0.0432579	0.0239002	0.00015778	0.00095244
1195.39	295.4	0.537349	0.307386	0.131293	0.0435934	0.0238742	-4.239e-05	0.00170987
1195.59	295.6	0.537318	0.306956	0.13162	0.0453818	0.0246665	0.00047375	0.00190783
1195.79	295.8	0.536092	0.305464	0.1306	0.0446559	0.0238173	-0.0007556	0.00118627
1195.99	296	0.535401	0.305279	0.130237	0.0436803	0.0236256	-0.00106211	0.00108141
1196.19	296.2	0.536364	0.306071	0.131258	0.0444832	0.0243179	0.00029512	0.00248836
1196.39	296.4	0.53565	0.304823	0.1315	0.0450515	0.0238687	0.00012402	0.00262805
1196.59	296.6	0.535033	0.303769	0.130787	0.0452165	0.0229029	-0.00117121	0.002873
1196.79	296.8	0.534755	0.303543	0.13122	0.0475359	0.0233603	-0.00111734	0.00362712
1196.99	297	0.534324	0.302557	0.130766	0.0477053	0.0226199	-0.00191907	0.00322464
1197.19	297.2	0.533993	0.301942	0.129484	0.0465752	0.0218654	-0.00329374	0.00269537
1197.39	297.4	0.53379	0.302185	0.128969	0.0462925	0.021516	-0.00391635	0.00276193
1197.59	297.6	0.535004	0.302637	0.130155	0.0472667	0.0218271	-0.00329558	0.00301577
1197.79	297.8	0.534094	0.301689	0.130263	0.0476711	0.0211246	-0.00364056	0.00221256
1197.99	298	0.533114	0.301478	0.129106	0.0478227	0.0206028	-0.00380017	0.00159616
1198.19	298.2	0.533297	0.301978	0.129211	0.0483027	0.0209804	-0.00320887	0.00190767
1198.39	298.4	0.532684	0.302238	0.129117	0.0466116	0.0210496	-0.00342137	0.0018591
1198.59	298.6	0.532212	0.303048	0.128563	0.0450015	0.0207277	-0.00369263	0.0013926
1198.79	298.8	0.533	0.304638	0.129863	0.0457969	0.021334	-0.00256209	0.00239817
1198.99	299	0.532782	0.305021	0.130543	0.0463072	0.0212799	-0.00178607	0.00299522
1199.19	299.2	0.532517	0.304596	0.129961	0.0458723	0.0201697	-0.00218227	0.00278945
1199.39	299.4	0.532671	0.304886	0.131178	0.047008	0.0210105	-0.00129217	0.00371942
1199.59	299.6	0.532201	0.304176	0.131192	0.0461791	0.0217889	-0.00146003	0.00330967
1199.79	299.8	0.531304	0.303752	0.130932	0.0448218	0.0220108	-0.00132812	0.00344045
1199.99	300	0.531544	0.305024	0.132015	0.0448296	0.0235206	-0.00060214	0.00393822
1200.19	300.2	0.531911	0.305401	0.133152	0.0460014	0.024286	0.00023368	0.00494505
1200.39	300.4	0.530974	0.304097	0.132204	0.0456419	0.0236494	-0.00055435	0.00410016
1200.59	300.6	0.530618	0.303656	0.131841	0.0462827	0.0233287	-0.0011758	0.00419124
1200.79	300.8	0.530449	0.302587	0.131796	0.0469163	0.0242067	-0.00106927	0.00434928
1200.99	301	0.530237	0.301665	0.131421	0.0464195	0.0239222	-0.00081708	0.00393325
1201.19	301.2	0.529317	0.300603	0.129956	0.0451706	0.0233781	-0.00161973	0.00372256
1201.39	301.4	0.529693	0.30065	0.130974	0.0460788	0.0237591	-0.00096282	0.00432482
1201.59	301.6	0.528857	0.299625	0.130811	0.0458402	0.0226647	-0.0017798	0.00367894
1201.79	301.8	0.52766	0.298129	0.129103	0.0451775	0.0211283	-0.00277992	0.00238455
1201.99	302	0.527359	0.297845	0.128376	0.0454919	0.0212044	-0.00261412	0.00252317
1202.19	302.2	0.527486	0.298105	0.128424	0.0461072	0.0218307	-0.00168797	0.00338868
1202.39	302.4	0.525927	0.297607	0.127435	0.0442843	0.0207577	-0.00229557	0.00237592
1202.59	302.6	0.526429	0.298318	0.127822	0.0452279	0.0204483	-0.00178335	0.00301963
1202.79	302.8	0.526348	0.298745	0.128167	0.0468136	0.02031	-0.00062335	0.00402775
1202.99	303	0.526052	0.298484	0.127886	0.0474383	0.0198497	-0.00056833	0.00396001
1203.19	303.2	0.525285	0.298481	0.12735	0.0474815	0.0194017	-0.00137388	0.0030263
1203.39	303.4	0.525195	0.299278	0.128266	0.0481355	0.0211453	-0.00023692	0.00407399
1203.59	303.6	0.52471	0.298683	0.127427	0.0461978	0.0210244	-0.00073212	0.00352101
1203.79	303.8	0.524654	0.299482	0.127776	0.046556	0.0217979	0.00028499	0.00371166
1203.99	304	0.525583	0.300405	0.128746	0.0478018	0.0231877	0.00081125	0.00419114
1204.19	304.2	0.525263	0.299366	0.12855	0.0479971	0.0228285	0.00058054	0.00351419
1204.39	304.4	0.524173	0.297941	0.127635	0.0472568	0.0222838	-0.00017091	0.00256946
1204.59	304.6	0.524418	0.298372	0.128766	0.0486975	0.0236711	0.00088764	0.00347202
1204.79	304.8	0.52429	0.297618	0.129033	0.048419	0.0243181	0.00107181	0.00342026
1204.99	305	0.523399	0.297348	0.128272	0.0472828	0.0234396	0.00086868	0.00321287
1205.19	305.2	0.523542	0.297583	0.129044	0.0476495	0.0238572	0.00119212	0.00390874
1205.39	305.4	0.523882	0.297702	0.129782	0.0483167	0.0239726	0.00159684	0.0039188
1205.59	305.6	0.522438	0.296393	0.128288	0.0476979	0.0227401	0.00092348	0.00315296
1205.79	305.8	0.522095	0.296473	0.128223	0.0481522	0.0228784	0.00139394	0.00302238
1205.99	306	0.522411	0.296777	0.128964	0.0481018	0.023398	0.00212974	0.00388002
1206.19	306.2	0.52155	0.297183	0.128231	0.0471448	0.0223107	0.00151746	0.00382121
1206.39	306.4	0.520454	0.297236	0.128032	0.0462584	0.0213342	0.00073649	0.00305973
1206.59	306.6	0.520979	0.297823	0.12892	0.0481275	0.0219359	0.00200232	0.00443295
1206.79	306.8	0.520103	0.297476	0.128047	0.047639	0.0212067	0.00116049	0.00396075
1206.99	307	0.520646	0.297871	0.128579	0.0477638	0.0214246	0.00078271	0.00413696
1207.19	307.2	0.520624	0.2981	0.129167	0.0476122	0.0221183	0.00134262	0.00474943
1207.39	307.4	0.521028	0.297691	0.129218	0.0469034	0.0222804	0.00178214	0.00533184
1207.59	307.6	0.520685	0.296832	0.127895	0.0454269	0.0209055	0.0004724	0.00420397
1207.79	307.8	0.520846	0.297017	0.128582	0.0464898	0.0215354	0.00041454	0.00434978
1207.99	308	0.520901	0.295625	0.128518	0.0466206	0.0217358	-0.0004574	0.00420855
1208.19	308.2	0.52011	0.294031	0.127171	0.0455372	0.0207392	-0.00139754	0.00281105
1208.39	308.4	0.519562	0.294052	0.127099	0.0455805	0.0215749	-0.00103656	0.00327889
1208.59	308.6	0.520002	0.294455	0.127597	0.0458715	0.022593	-0.00015531	0.00373497
1208.79	308.8	0.518624	0.29274	0.126489	0.0443412	0.0211394	-0.00105418	0.00266094
1208.99	309	0.517858	0.292174	0.125563	0.0442794	0.0203397	-0.00114139	0.00232117
1209.19	309.2	0.517431	0.29146	0.125959	0.0459646	0.0209614	-0.0002592	0.0025624
1209.39	309.4	0.515653	0.290493	0.124645	0.0448715	0.0205111	-0.00140329	0.00103364
1209.59	309.6	0.514025	0.290381	0.123613	0.0439919	0.0200756	-0.00225899	0.00074816
1209.79	309.8	0.513673	0.290807	0.124052	0.0438007	0.0207467	-0.00206539	0.00138022
1209.99	310	0.513489	0.29069	0.123982	0.0435926	0.0201433	-0.00222455	0.00135907
1210.19	310.2	0.512259	0.290942	0.123335	0.0431492	0.0192457	-0.0031181	0.00103851
1210.39	310.4	0.51303	0.29157	0.124342	0.0445628	0.020396	-0.00184823	0.00184958
1210.59	310.6	0.513232	0.291209	0.124503	0.0451163	0.0204337	-0.00127243	0.00269234
1210.79	310.8	0.512552	0.290758	0.124139	0.0436203	0.0197803	-0.00215065	0.00285061
1210.99	311	0.512652	0.290849	0.124627	0.0428635	0.0199168	-0.00221198	0.00316736
1211.19	311.2	0.513354	0.291297	0.125482	0.0428981	0.0204037	-0.0014444	0.00387401
1211.39	311.4	0.513231	0.291036	0.124991	0.0423207	0.0193331	-0.00197041	0.00311356
1211.59	311.6	0.513664	0.290971	0.125512	0.0431692	0.0191799	-0.00260312	0.00336859
1211.79	311.8	0.513654	0.290329	0.125701	0.044341	0.0199158	-0.00192671	0.00385568
1211.99	312	0.513278	0.28945	0.124803	0.0436586	0.0197207	-0.00236253	0.00362151
1212.19	312.2	0.51362	0.28978	0.124409	0.0436029	0.0196645	-0.00170348	0.00364219
1212.39	312.4	0.513655	0.291055	0.125066	0.0439766	0.0204152	-0.00057058	0.00470073
1212.59	312.6	0.513337	0.29082	0.12535	0.043047	0.0196383	-0.00076641	0.00469553
1212.79	312.8	0.513039	0.290534	0.125379	0.0431362	0.0194471	-0.00102046	0.0048159
1212.99	313	0.513402	0.290874	0.125888	0.0451675	0.0206952	-0.00049044	0.00573025
1213.19	313.2	0.512808	0.290424	0.125691	0.0459327	0.0218618	-9.386e-05	0.00598642
1213.39	313.4	0.510985	0.289907	0.124173	0.0445887	0.0213836	-0.00135068	0.00453433
1213.59	313.6	0.510518	0.290661	0.124639	0.044398	0.0216461	-0.00137993	0.00508409
1213.79	313.8	0.510583	0.290808	0.125239	0.0446847	0.022309	-0.00079552	0.00551113
1213.99	314	0.510632	0.291203	0.124956	0.0450489	0.0215133	-0.00101666	0.00509594
1214.19	314.2	0.510743	0.290939	0.124835	0.0456023	0.0217266	-0.00142274	0.0046076
1214.39	314.4	0.510364	0.290228	0.124532	0.0458265	0.0222777	-0.00140865	0.00441293
1214.59	314.6	0.508529	0.288702	0.123166	0.0439031	0.0213422	-0.00262747	0.00343833
1214.79	314.8	0.507765	0.288991	0.122799	0.0429389	0.0214612	-0.0029575	0.00336748
1214.99	315	0.50856	0.289804	0.123633	0.0433101	0.0219072	-0.00178772	0.0035125
1215.19	315.2	0.508508	0.290042	0.123996	0.043512	0.0215917	-0.00167879	0.00338813
1215.39	315.4	0.507031	0.289266	0.122966	0.0430138	0.0197157	-0.00230354	0.00185406
1215.59	315.6	0.507329	0.289247	0.123274	0.0441845	0.0202755	-0.00180365	0.00180164
1215.79	315.8	0.506588	0.288341	0.122131	0.0433	0.0199749	-0.0019907	0.00119305
1215.99	316	0.506494	0.289333	0.121981	0.0423213	0.0193303	-0.00253652	0.00083175
1216.19	316.2	0.507586	0.290283	0.123185	0.0427809	0.0198626	-0.00122737	0.00148819
1216.39	316.4	0.507495	0.290693	0.123432	0.0428927	0.019669	-0.00101247	0.00216981
1216.59	316.6	0.507161	0.290056	0.124094	0.0428921	0.0191369	-0.0013055	0.00226618
1216.79	316.8	0.50762	0.289922	0.125008	0.0443994	0.0198091	-0.00057811	0.00252017
1216.99	317	0.507375	0.289368	0.124846	0.0449033	0.0205313	-0.00014824	0.00320893
1217.19	317.2	0.506475	0.288798	0.124678	0.043961	0.0195887	-0.00084628	0.00252658
1217.39	317.4	0.50632	0.288874	0.125744	0.0445363	0.0194387	-0.00085505	0.00222547
1217.59	317.6	0.507381	0.289293	0.127177	0.0452952	0.0203647	-5.48e-05	0.00336307
1217.79	317.8	0.507615	0.288476	0.127424	0.0461517	0.0207702	0.00013212	0.0034135
1217.99	318	0.507452	0.287807	0.127237	0.0462144	0.0207015	-0.00013428	0.00247269
1218.19	318.2	0.507767	0.287168	0.127624	0.0462364	0.0218348	-8.641e-05	0.00266785
1218.39	318.4	0.507087	0.286678	0.127339	0.0448001	0.0219304	-0.00055947	0.00270441
1218.59	318.6	0.506792	0.286228	0.126798	0.044211	0.02197	-0.00068574	0.00262676
1218.79	318.8	0.507548	0.28684	0.127521	0.046063	0.0229521	0.00071559	0.00369587
1218.99	319	0.507314	0.286422	0.127226	0.0465899	0.0235303	0.00112151	0.00413102
1219.19	319.2	0.505579	0.285862	0.125488	0.0450945	0.0223097	-0.00014866	0.00304398
1219.39	319.4	0.505551	0.285793	0.124511	0.0449161	0.0221594	-7.23e-06	0.00269514
1219.59	319.6	0.505119	0.285691	0.123449	0.0441488	0.0224205	6.642e-05	0.00281354
1219.79	319.8	0.503816	0.284795	0.121648	0.0423284	0.0209725	-0.00154952	0.00225517
1219.99	320	0.503527	0.285668	0.121353	0.0424576	0.0206018	-0.00160354	0.00252246
1220.19	320.2	0.503343	0.28522	0.121031	0.042577	0.0210464	-0.0005634	0.00297793
1220.39	320.4	0.502195	0.28471	0.119689	0.0415018	0.0202386	-0.00153968	0.00247721
1220.59	320.6	0.502017	0.284928	0.120044	0.0418475	0.0202389	-0.00088253	0.00263676
1220.79	320.8	0.501926	0.284616	0.120187	0.0417605	0.0201506	-0.00094611	0.00293551
1220.99	321	0.500918	0.283692	0.119447	0.0414806	0.0196755	-0.00215302	0.00326227
1221.19	321.2	0.499966	0.283591	0.119446	0.0412284	0.0180917	-0.00342538	0.00263981
1221.39	321.4	0.500398	0.284207	0.120464	0.0422472	0.0189753	-0.00258729	0.00355582
1221.59	321.6	0.500188	0.284011	0.119872	0.0411017	0.0188755	-0.00314683	0.00314577
1221.79	321.8	0.499715	0.284426	0.120199	0.0410611	0.0186055	-0.0033555	0.00253292
1221.99	322	0.500042	0.28502	0.120784	0.0408213	0.0188067	-0.00299766	0.00240271
1222.19	322.2	0.500256	0.284806	0.121038	0.0415866	0.0188234	-0.00264962	0.00299805
1222.39	322.4	0.499445	0.283757	0.120456	0.0415827	0.0180975	-0.00333556	0.00233515
1222.59	322.6	0.499509	0.283558	0.120425	0.042788	0.0188754	-0.00295376	0.00204392
1222.79	322.8	0.499708	0.283905	0.120783	0.0435953	0.019704	-0.00232287	0.00259613
1222.99	323	0.498987	0.284004	0.120173	0.042333	0.0194389	-0.00276599	0.00225463
1223.19	323.2	0.49889	0.284586	0.120296	0.0418531	0.0188911	-0.00265737	0.00139443
1223.39	323.4	0.49902	0.284592	0.121036	0.0422006	0.0194471	-0.00175898	0.00195267
1223.59	323.6	0.497654	0.283547	0.120202	0.0407824	0.0183683	-0.00220003	0.00128546
1223.79	323.8	0.496872	0.283095	0.120146	0.0411185	0.0180198	-0.00246032	0.00077056
1223.99	324	0.496472	0.282534	0.12028	0.0417367	0.0189808	-0.00163054	0.00059104
1224.19	324.2	0.495452	0.281288	0.119822	0.0404229	0.0188144	-0.00143786	0.00010945
1224.39	324.4	0.495714	0.28142	0.119649	0.0401169	0.0189656	-0.00140343	4.016e-05
1224.59	324.6	0.496742	0.282053	0.121289	0.0421749	0.020153	0.0003859	0.00152811
1224.79	324.8	0.496354	0.28072	0.121328	0.0421709	0.0198523	-6.738e-05	0.00185129
1224.99	325	0.495317	0.27983	0.120642	0.0422932	0.0191296	-0.00114949	0.00197159
1225.19	325.2	0.494834	0.279477	0.120786	0.0422388	0.0192581	-0.0013157	0.00228991
1225.39	325.4	0.495709	0.280114	0.121827	0.0425429	0.0206374	-2.415e-05	0.00368442
1225.59	325.6	0.495369	0.280035	0.121534	0.0417692	0.0202189	-0.0004901	0.0029554
1225.79	325.8	0.495507	0.280545	0.122075	0.0424311	0.0200917	8.348e-05	0.00335599
1225.99	326	0.495997	0.280471	0.122045	0.0432439	0.0203355	0.00099433	0.003693
1226.19	326.2	0.495128	0.279781	0.121493	0.0434658	0.019478	0.00045024	0.00304039
1226.39	326.4	0.495162	0.279335	0.121434	0.0435001	0.0190809	-0.00022425	0.00274347
1226.59	326.6	0.495725	0.279141	0.121287	0.0441388	0.0196245	-0.00025679	0.00235767
1226.79	326.8	0.495044	0.279169	0.121003	0.0428555	0.0187555	-0.00119904	0.00194622
1226.99	327	0.495336	0.279818	0.121121	0.0422417	0.018696	-0.00168438	0.00230506
1227.19	327.2	0.495903	0.280221	0.121494	0.0427806	0.0191329	-0.00131166	0.0028609
1227.39	327.4	0.494903	0.2795	0.12081	0.0425061	0.0188	-0.00198695	0.00274831
1227.59	327.6	0.494315	0.279162	0.119943	0.0425968	0.0179692	-0.00282502	0.00176304
1227.79	327.8	0.493504	0.279333	0.11967	0.0437559	0.0179697	-0.00254839	0.00131524
1227.99	328	0.493536	0.278813	0.119098	0.0437263	0.0186932	-0.00216693	0.00148462
1228.19	328.2	0.493107	0.278609	0.118406	0.0424595	0.0176012	-0.00225351	0.00112504
1228.39	328.4	0.493905	0.279616	0.118725	0.0431135	0.0188215	-0.00130174	0.00181081
1228.59	328.6	0.494267	0.280166	0.119065	0.0438554	0.0195729	-0.00044944	0.0024954
1228.79	328.8	0.492934	0.278998	0.117489	0.0428353	0.0182892	-0.00133998	0.00176202
1228.99	329	0.491597	0.27847	0.116428	0.0422387	0.0174075	-0.00226967	0.00116114
1229.19	329.2	0.491437	0.27813	0.116485	0.0431192	0.0180876	-0.00166696	0.00120056
1229.39	329.4	0.491099	0.277649	0.116091	0.0423844	0.0175856	-0.00192101	0.00088601
1229.59	329.6	0.490451	0.277277	0.115842	0.0419874	0.0168947	-0.00209524	0.00015084
1229.79	329.8	0.491143	0.277719	0.116325	0.0428106	0.0178173	-0.00117892	0.00053019
1229.99	330	0.491049	0.277602	0.11595	0.0428324	0.0180113	-0.00087818	0.00041788
1230.19	330.2	0.49024	0.276934	0.115628	0.0421763	0.0168027	-0.00202979	-0.00047574
1230.39	330.4	0.490933	0.277225	0.116385	0.0434577	0.0175321	-0.00196875	-0.00017937
1230.59	330.6	0.490646	0.276111	0.115602	0.0432224	0.0177382	-0.00306753	-0.00034176
1230.79	330.8	0.490441	0.276512	0.116093	0.0426842	0.017895	-0.00386313	0.0001115
1230.99	331	0.490553	0.27754	0.116904	0.0430123	0.018769	-0.00326257	0.00097895
1231.19	331.2	0.490347	0.277692	0.117557	0.0436421	0.0194095	-0.00249545	0.00137425
1231.39	331.4	0.489113	0.277093	0.117335	0.0432977	0.0187504	-0.00293272	0.00070264
1231.59	331.6	0.489218	0.277988	0.118408	0.0443391	0.0194824	-0.00198396	0.00137671
1231.79	331.8	0.489191	0.278567	0.118895	0.0449837	0.0203794	-0.00087549	0.00253758
1231.99	332	0.488866	0.277981	0.118885	0.0442985	0.0202503	-0.00040218	0.00283236
1232.19	332.2	0.487535	0.277871	0.118739	0.0431345	0.0194898	-0.00015588	0.00202322
1232.39	332.4	0.487849	0.278992	0.119778	0.0432692	0.0205552	0.00074923	0.00319432
1232.59	332.6	0.48759	0.279078	0.118903	0.0421061	0.0198121	0.00052296	0.00284624
1232.79	332.8	0.486815	0.278861	0.118703	0.0417763	0.0186779	-0.00068232	0.0022166
1232.99	333	0.48707	0.27899	0.119071	0.0428304	0.0187829	-5.647e-05	0.00287823
1233.19	333.2	0.48686	0.278228	0.119333	0.0437615	0.0189334	0.00040094	0.00343467
1233.39	333.4	0.486212	0.277566	0.1184	0.042453	0.017949	-0.00053924	0.0031042
1233.59	333.6	0.487458	0.278929	0.11941	0.0430312	0.0192866	0.00048548	0.00397572
1233.79	333.8	0.488166	0.279493	0.120223	0.0432817	0.0204651	0.00107929	0.00489258
1233.99	334	0.487636	0.278984	0.119168	0.0423247	0.0192078	0.00019852	0.00439174
1234.19	334.2	0.487281	0.278078	0.119487	0.0431219	0.0188604	-0.00037756	0.00412084
1234.39	334.4	0.487135	0.277602	0.120246	0.0447865	0.0200301	-0.00043245	0.00440148
1234.59	334.6	0.485834	0.275798	0.119073	0.0439285	0.0192392	-0.00174309	0.00343754
1234.79	334.8	0.484841	0.275925	0.118613	0.0428259	0.0186703	-0.00244459	0.00231005
1234.99	335	0.484074	0.276489	0.118479	0.0415424	0.0187345	-0.00223198	0.00177412
1235.19	335.2	0.482929	0.274962	0.117101	0.0402908	0.017924	-0.00350734	0.00111203
1235.39	335.4	0.482544	0.274252	0.116218	0.0396059	0.0167679	-0.00431663	0.00021529
1235.59	335.6	0.482489	0.274056	0.115947	0.0399703	0.0171899	-0.00431998	-0.00016698
1235.79	335.8	0.48246	0.273385	0.115194	0.0403273	0.017225	-0.00396944	-0.00029345
1235.99	336	0.480743	0.271748	0.113473	0.0390623	0.0158505	-0.0045921	-0.00191714
1236.19	336.2	0.480582	0.272013	0.113449	0.039102	0.016577	-0.00418651	-0.00170977
1236.39	336.4	0.48116	0.272458	0.113988	0.0389933	0.0173441	-0.00368461	-0.00079848
1236.59	336.6	0.481272	0.271938	0.113139	0.0380501	0.0165038	-0.00470773	-0.00141138
1236.79	336.8	0.481758	0.272753	0.113786	0.0395959	0.0169484	-0.00424383	-0.0004256
1236.99	337	0.481595	0.272091	0.113641	0.040945	0.0172026	-0.0031349	0.00078585
1237.19	337.2	0.480649	0.271445	0.113615	0.0407496	0.0171316	-0.00342833	0.00072424
1237.39	337.4	0.481366	0.271955	0.114203	0.0410265	0.017959	-0.00278282	0.00169294
1237.59	337.6	0.481989	0.27221	0.115472	0.0417706	0.019518	-0.00165088	0.00279204
1237.79	337.8	0.48171	0.271896	0.116285	0.0416067	0.0196074	-0.0010852	0.00359215
1237.99	338	0.482014	0.272122	0.116736	0.042322	0.0196174	-0.0006161	0.00407294
1238.19	338.2	0.482899	0.272643	0.118705	0.0443133	0.020574	0.00046903	0.00545117
1238.39	338.4	0.481941	0.272135	0.118618	0.0439229	0.0204482	-9.096e-05	0.00493182
1238.59	338.6	0.481174	0.271878	0.118219	0.0426287	0.0190217	-0.00113988	0.00417369
1238.79	338.8	0.481475	0.272924	0.118719	0.0420186	0.0194159	-0.00112762	0.00408211
1238.99	339	0.481764	0.272783	0.11859	0.0407207	0.0193424	-0.00151785	0.0039515
1239.19	339.2	0.481338	0.271986	0.117779	0.039407	0.0181447	-0.00252827	0.00299738
1239.39	339.4	0.481994	0.273262	0.119009	0.0404002	0.0187755	-0.00171569	0.00288992
1239.59	339.6	0.481868	0.27318	0.118714	0.0413244	0.019279	-0.00101235	0.00291506
1239.79	339.8	0.481173	0.273008	0.118185	0.0414738	0.0187813	-0.00086825	0.00273446
1239.99	340	0.48047	0.272706	0.117315	0.04113	0.0179216	-0.001225	0.00233456
1240.19	340.2	0.481533	0.273898	0.118257	0.0415764	0.0192065	-0.00036531	0.0035691
1240.39	340.4	0.481478	0.273391	0.11768	0.040293	0.0186298	-0.00111951	0.00278159
1240.59	340.6	0.481266	0.272833	0.116876	0.040439	0.0174768	-0.00195963	0.00263657
1240.79	340.8	0.481376	0.272645	0.11731	0.041906	0.0183048	-0.00131356	0.00323072
1240.99	341	0.480138	0.270847	0.116591	0.0416173	0.0173691	-0.00213176	0.00265952
1241.19	341.2	0.478614	0.269993	0.115825	0.0407075	0.0166751	-0.00314574	0.001505
1241.39	341.4	0.479043	0.270384	0.116173	0.0407453	0.0173726	-0.00245399	0.0018828
1241.59	341.6	0.478728	0.270316	0.116016	0.0403334	0.0174937	-0.00218172	0.00190237
1241.79	341.8	0.479525	0.271155	0.115735	0.0406502	0.0179594	-0.00123318	0.00266441
1241.99	342	0.480049	0.27145	0.116057	0.0424957	0.018419	-0.00064673	0.00351188
1242.19	342.2	0.479988	0.270932	0.115593	0.0434541	0.0184073	-0.00069936	0.00360354
1242.39	342.4	0.477961	0.269172	0.113974	0.0421685	0.0176957	-0.00278383	0.00230417
1242.59	342.6	0.478467	0.270131	0.114224	0.0426462	0.0180634	-0.00229282	0.00273746
1242.79	342.8	0.479133	0.271454	0.114928	0.0427447	0.0191485	-0.00168559	0.00300289
1242.99	343	0.47828	0.271297	0.113643	0.0415724	0.0181965	-0.00281136	0.00247639
1243.19	343.2	0.477577	0.2716	0.113623	0.0419936	0.017764	-0.00288927	0.00240313
1243.39	343.4	0.4773	0.271918	0.114307	0.044283	0.018532	-0.00221815	0.00273463
1243.59	343.6	0.476306	0.270957	0.112882	0.0439196	0.0178431	-0.00247879	0.00249374
1243.79	343.8	0.475969	0.27079	0.112624	0.042857	0.0170768	-0.00288292	0.00246667
1243.99	344	0.477479	0.271251	0.113185	0.0431576	0.0181844	-0.00212974	0.00379248
1244.19	344.2	0.477851	0.271687	0.11319	0.0426788	0.0182704	-0.00219514	0.0036467
1244.39	344.4	0.477212	0.270703	0.113027	0.0420809	0.0171399	-0.00287237	0.00269654
1244.59	344.6	0.476534	0.270554	0.113451	0.0431496	0.0167342	-0.00297381	0.00253878
1244.79	344.8	0.476046	0.269661	0.113725	0.0431232	0.0169718	-0.00296385	0.0017218
1244.99	345	0.474333	0.268883	0.112834	0.0410581	0.0156079	-0.00386753	0.00079434
1245.19	345.2	0.474913	0.269546	0.11377	0.0412653	0.0162254	-0.0034675	0.00090437
1245.39	345.4	0.476121	0.270227	0.114806	0.0417068	0.0167751	-0.00214695	0.00120539
1245.59	345.6	0.47571	0.268695	0.114028	0.0411549	0.016042	-0.00238061	0.00079144
1245.79	345.8	0.475849	0.268425	0.113842	0.0419752	0.0160486	-0.00260321	0.00077034
1245.99	346	0.475852	0.268269	0.115394	0.043242	0.0163491	-0.00227802	0.00165334
1246.19	346.2	0.475019	0.267576	0.114392	0.0421179	0.0163221	-0.00311331	0.00095073
1246.39	346.4	0.474264	0.268044	0.114743	0.0412816	0.0163745	-0.00429124	0.00094498
1246.59	346.6	0.474908	0.269026	0.115648	0.0417752	0.0171865	-0.00348271	0.00152318
1246.79	346.8	0.474265	0.268726	0.115358	0.0409409	0.0169658	-0.00393223	0.00123497
1246.99	347	0.473243	0.268144	0.113935	0.0400927	0.0158374	-0.00486095	0.00086218
1247.19	347.2	0.472772	0.26751	0.114264	0.0402695	0.0158037	-0.0044373	0.00079685
1247.39	347.4	0.472024	0.266761	0.113766	0.0400497	0.015768	-0.00447931	0.00061201
1247.59	347.6	0.471142	0.266754	0.112936	0.0381287	0.0155208	-0.00439539	0.00062414
1247.79	347.8	0.471751	0.267436	0.113719	0.0372672	0.0164373	-0.00371017	0.00158145
1247.99	348	0.472686	0.268165	0.114493	0.0374285	0.0179143	-0.0020421	0.00252205
1248.19	348.2	0.471639	0.267752	0.113614	0.0360304	0.0164692	-0.00281509	0.00099811
1248.39	348.4	0.47145	0.268118	0.113646	0.0367946	0.0169166	-0.00232531	0.00098156
1248.59	348.6	0.471037	0.267916	0.113395	0.0372352	0.0176306	-0.00189442	0.00116592
1248.79	348.8	0.471273	0.267318	0.113031	0.0364718	0.0179557	-0.00153835	0.00097434
1248.99	349	0.471856	0.268427	0.11285	0.0362264	0.0181528	-0.00088315	0.00159725
1249.19	349.2	0.473744	0.26905	0.114008	0.0387245	0.0194444	0.00084048	0.00281816
1249.39	349.4	0.473257	0.267627	0.112955	0.0388759	0.0185988	0.00065102	0.00195947
1249.59	349.6	0.472816	0.266622	0.112339	0.0388319	0.0176358	-0.00014829	0.00152055
1249.79	349.8	0.473614	0.267578	0.113084	0.0407988	0.0186572	0.000289	0.00235666
1249.99	350	0.473891	0.26783	0.113043	0.0411575	0.0191242	0.00057758	0.00303748
1250.19	350.2	0.473258	0.267588	0.111843	0.0404794	0.0182933	-0.00099188	0.00219493
1250.39	350.4	0.473498	0.268468	0.112896	0.0415761	0.0187456	-0.00122766	0.00308867
1250.59	350.6	0.472882	0.267432	0.111889	0.0421822	0.0187109	-0.00162237	0.00307387
1250.79	350.8	0.472188	0.266997	0.111009	0.0420836	0.0178952	-0.00251889	0.00259127
1250.99	351	0.470964	0.266962	0.110586	0.0419464	0.0172676	-0.00328523	0.00235132
1251.19	351.2	0.470862	0.267144	0.111485	0.0422338	0.0180754	-0.00291892	0.00280982
1251.39	351.4	0.470141	0.266319	0.110778	0.0407934	0.0172328	-0.0041767	0.00231096
1251.59	351.6	0.470063	0.266965	0.111481	0.0402912	0.0173585	-0.00385117	0.0025334
1251.79	351.8	0.470215	0.267116	0.112574	0.0401963	0.0177359	-0.0034673	0.00327833
1251.99	352	0.469837	0.266417	0.112599	0.0402617	0.0170133	-0.00350149	0.00315889
1252.19	352.2	0.469015	0.265947	0.112252	0.0394608	0.015824	-0.00488529	0.00239267
1252.39	352.4	0.469555	0.26624	0.112739	0.040046	0.01694	-0.00464242	0.00290253
1252.59	352.6	0.469614	0.265679	0.112995	0.0394777	0.0169258	-0.00480003	0.00271485
1252.79	352.8	0.469762	0.265579	0.113026	0.0388941	0.0159901	-0.00509523	0.00222993
1252.99	353	0.470386	0.265822	0.114303	0.0406092	0.0167341	-0.00342496	0.0030727
1253.19	353.2	0.469502	0.26424	0.113975	0.040765	0.0165747	-0.00314392	0.00253015
1253.39	353.4	0.468387	0.263275	0.11295	0.0399968	0.0156742	-0.00413941	0.00136041
1253.59	353.6	0.468345	0.263085	0.11287	0.0394617	0.0157146	-0.00402627	0.0006329
1253.79	353.8	0.468674	0.263273	0.112624	0.0399871	0.0165301	-0.00349337	0.0011701
1253.99	354	0.46801	0.263241	0.111812	0.0387641	0.0152884	-0.00410677	0.00033828
1254.19	354.2	0.467506	0.263798	0.11188	0.0393957	0.014824	-0.00418115	0.00052021
1254.39	354.4	0.466825	0.264052	0.112091	0.0400993	0.0161064	-0.00379649	0.00080905
1254.59	354.6	0.465817	0.263372	0.110961	0.0397807	0.0160881	-0.00422881	0.00025511
1254.79	354.8	0.465102	0.263628	0.110671	0.0390959	0.0164181	-0.00464841	-0.00035659
1254.99	355	0.464653	0.264444	0.110703	0.0388509	0.0172943	-0.00403072	0.00018448
1255.19	355.2	0.465326	0.264923	0.111348	0.0381079	0.0173872	-0.00356334	0.00117788
1255.39	355.4	0.465068	0.264677	0.111343	0.0384459	0.0168236	-0.00378116	0.00099858
1255.59	355.6	0.465444	0.264921	0.112292	0.040134	0.0175071	-0.00305065	0.00157653
1255.79	355.8	0.464885	0.263981	0.112004	0.0398866	0.0173416	-0.00315825	0.0015495
1255.99	356	0.464755	0.262585	0.11147	0.0386114	0.0169463	-0.00407009	0.00115842
1256.19	356.2	0.465308	0.263237	0.11225	0.0383226	0.0182971	-0.00369315	0.00166801
1256.39	356.4	0.465798	0.262989	0.113521	0.0390941	0.0191415	-0.00321261	0.00231997
1256.59	356.6	0.464948	0.262315	0.113536	0.0391268	0.0182104	-0.00353159	0.00185841
1256.79	356.8	0.463831	0.261111	0.113695	0.0392093	0.0177526	-0.00389159	0.00133587
1256.99	357	0.463739	0.260382	0.113832	0.0394728	0.0188979	-0.00289561	0.00129348
1257.19	357.2	0.462618	0.259684	0.11226	0.0377017	0.0176979	-0.00375225	-0.00020476
1257.39	357.4	0.46378	0.26059	0.113197	0.0389953	0.0188022	-0.00237511	0.00069421
1257.59	357.6	0.464314	0.260439	0.113795	0.0395826	0.0194329	-0.00126388	0.00064962
1257.79	357.8	0.464294	0.26011	0.113162	0.0399216	0.0184894	-0.00109547	0.00043104
1257.99	358	0.4638	0.26042	0.112722	0.0397492	0.0175282	-0.00125109	-0.00020912
1258.19	358.2	0.464656	0.261063	0.113107	0.0409169	0.018643	-7.073e-05	0.00049179
1258.39	358.4	0.464499	0.260958	0.112691	0.0399253	0.0184473	-0.00038602	-0.00018399
1258.59	358.6	0.464737	0.26153	0.11215	0.0393369	0.0174258	-0.00095613	-0.00030101
1258.79	358.8	0.465199	0.262559	0.112684	0.0399732	0.0178214	-0.00042288	0.00069663
1258.99	359	0.465076	0.262827	0.112474	0.0404502	0.0171587	-0.00056766	0.0011022
1259.19	359.2	0.464528	0.262111	0.111692	0.0394461	0.0154006	-0.00190564	0.0006368
1259.39	359.4	0.464515	0.262418	0.111902	0.0406852	0.0158422	-0.00177196	0.00035729
1259.59	359.6	0.464112	0.261745	0.110977	0.0396606	0.0158843	-0.00258589	-0.00019
1259.79	359.8	0.462551	0.261122	0.10954	0.0368992	0.0150023	-0.00325635	-0.00073539
1259.99	360	0.462672	0.261447	0.109875	0.0360403	0.01555	-0.00321491	-0.0004889
1260.19	360.2	0.462697	0.262949	0.110971	0.037845	0.0165053	-0.00180914	0.00076844
1260.39	360.4	0.461697	0.26249	0.110822	0.0377331	0.0156787	-0.00278387	0.00070534
1260.59	360.6	0.460936	0.262385	0.109884	0.0369166	0.0150536	-0.00370973	-0.00039939
1260.79	360.8	0.460865	0.262092	0.110048	0.0373924	0.0157814	-0.00372296	-0.0005884
1260.99	361	0.461453	0.262825	0.110447	0.0375852	0.0165748	-0.00256203	-0.00026522
1261.19	361.2	0.461233	0.263037	0.110395	0.0368592	0.0161455	-0.00256423	-0.00087578
1261.39	361.4	0.462217	0.264097	0.111702	0.0386206	0.01831	-0.00061197	0.00050681
1261.59	361.6	0.462435	0.263994	0.111694	0.0391245	0.0184434	-0.00021582	0.00059914
1261.79	361.8	0.462326	0.263577	0.11083	0.0386702	0.017237	-0.00082439	-0.00012125
1261.99	362	0.462995	0.264165	0.111509	0.0396256	0.0181751	9.75e-06	0.00052063
1262.19	362.2	0.463793	0.264133	0.111816	0.0403043	0.0183461	0.00095079	0.00101968
1262.39	362.4	0.462815	0.263017	0.111008	0.0392888	0.0168941	-0.00016037	0.00035622
1262.59	362.6	0.463183	0.263651	0.111692	0.0396936	0.0169159	0.00021986	0.00131045
1262.79	362.8	0.463096	0.26342	0.112348	0.0396975	0.0176012	0.00106397	0.00233625
1262.99	363	0.462117	0.262402	0.111456	0.038596	0.0164941	-0.00018174	0.00146395
1263.19	363.2	0.461663	0.262138	0.111366	0.0380742	0.0160706	-0.00042429	0.00143336
1263.39	363.4	0.460929	0.26204	0.112016	0.0385138	0.0165024	-0.00023881	0.00136364
1263.59	363.6	0.460034	0.26105	0.111069	0.0375767	0.0162613	-0.00052491	0.00137346
1263.79	363.8	0.45848	0.260312	0.110426	0.0363248	0.0152134	-0.00090873	0.0011038
1263.99	364	0.459025	0.260874	0.111513	0.0373833	0.0157535	-0.00031765	0.001895
1264.19	364.2	0.459007	0.26074	0.111227	0.0379159	0.0154387	-0.00015355	0.00207149
1264.39	364.4	0.457691	0.259166	0.109438	0.0366245	0.0141929	-0.00216414	0.0010632
1264.59	364.6	0.457773	0.258929	0.109673	0.0372387	0.0143367	-0.0020836	0.00086182
1264.79	364.8	0.457933	0.258101	0.109987	0.0379696	0.0150172	-0.00196826	0.00129531
1264.99	365	0.457279	0.257229	0.109335	0.0368549	0.0147801	-0.00256198	0.00046853
1265.19	365.2	0.457253	0.257646	0.108869	0.0363825	0.0145827	-0.0025097	0.00068368
1265.39	365.4	0.45832	0.25905	0.110046	0.0380289	0.0167208	-0.00097486	0.00196072
1265.59	365.6	0.458939	0.259226	0.110461	0.0389672	0.0167056	-0.00066032	0.00262558
1265.79	365.8	0.458824	0.25871	0.109754	0.0390016	0.0157473	-0.00161622	0.00152997
1265.99	366	0.459669	0.258844	0.110296	0.0406784	0.0168158	-0.00076165	0.00244201
1266.19	366.2	0.458635	0.25784	0.109005	0.0396297	0.0161952	-0.00148581	0.00222135
1266.39	366.4	0.458914	0.257905	0.108893	0.0386445	0.0162063	-0.00193935	0.00195147
1266.59	366.6	0.460141	0.259868	0.110716	0.0386599	0.0172737	-0.00062437	0.00322279
1266.79	366.8	0.460093	0.260561	0.111485	0.0389784	0.0177984	-8.308e-05	0.003419
1266.99	367	0.460108	0.261181	0.11175	0.0395761	0.0175835	-0.00070461	0.00300831
1267.19	367.2	0.460112	0.261492	0.111973	0.0408059	0.0175339	-0.00105595	0.00319173
1267.39	367.4	0.459353	0.261258	0.112019	0.0410466	0.0176918	-0.00146943	0.00291899
1267.59	367.6	0.458416	0.261414	0.111488	0.0394915	0.0171375	-0.0017874	0.00268319
1267.79	367.8	0.457376	0.261552	0.11139	0.0385652	0.0165241	-0.00224184	0.00202637
1267.99	368	0.458347	0.262689	0.112451	0.0395611	0.0170548	-0.00129686	0.00286739
1268.19	368.2	0.457368	0.261385	0.110863	0.0389071	0.0157641	-0.00171716	0.00165046
1268.39	368.4	0.456656	0.260038	0.109701	0.0391088	0.0148332	-0.00271942	0.00039692
1268.59	368.6	0.456608	0.259588	0.110175	0.0391362	0.01517	-0.0026288	9.56e-06
1268.79	368.8	0.455959	0.257893	0.109034	0.0375741	0.0142708	-0.00353609	-0.00094269
1268.99	369	0.455959	0.257845	0.109004	0.0367229	0.0143114	-0.00320716	-0.00127069
1269.19	369.2	0.45634	0.259203	0.109767	0.0376008	0.0147525	-0.00137173	-0.00037608
1269.39	369.4	0.456686	0.258897	0.110111	0.0381029	0.016016	-0.00061721	-0.00034298
1269.59	369.6	0.456685	0.258201	0.109456	0.0385928	0.0152442	-0.00092559	-0.00059797
1269.79	369.8	0.45622	0.257411	0.108811	0.038582	0.0152824	-0.00150859	-0.00134655
1269.99	370	0.456166	0.256621	0.108721	0.0382121	0.0160124	-0.00148636	-0.00079592
1270.19	370.2	0.455688	0.256583	0.108181	0.0367608	0.016308	-0.00181331	-0.00053293
1270.39	370.4	0.457041	0.258116	0.109412	0.0370922	0.0173839	-0.000552	0.00047808
1270.59	370.6	0.457813	0.259356	0.110808	0.0384345	0.0183896	4.626e-05	0.00137202
1270.79	370.8	0.457199	0.259442	0.110527	0.0390309	0.0179545	-0.00061345	0.00152337
1270.99	371	0.457446	0.259383	0.110062	0.0393052	0.0181178	-0.00106373	0.00258686
1271.19	371.2	0.457262	0.258798	0.110059	0.0390977	0.0184956	-0.00140451	0.00351008
1271.39	371.4	0.456163	0.258704	0.109756	0.0377658	0.0185316	-0.00181087	0.00330188
1271.59	371.6	0.455632	0.259066	0.109672	0.0366608	0.0179146	-0.00236698	0.00323556
1271.79	371.8	0.456341	0.259205	0.109989	0.0382704	0.018291	-0.00149043	0.00455612
1271.99	372	0.456272	0.259065	0.109898	0.0387895	0.0180565	-0.00120576	0.00480185
1272.19	372.2	0.455167	0.257738	0.108559	0.0382129	0.0169484	-0.0017684	0.00367834
1272.39	372.4	0.45536	0.257611	0.108784	0.0386817	0.0169295	-0.00181272	0.0039179
1272.59	372.6	0.45517	0.257596	0.109087	0.0381396	0.0171316	-0.00119033	0.00392642
1272.79	372.8	0.454959	0.256839	0.10853	0.0372899	0.0160833	-0.00154795	0.00326455
1272.99	373	0.456007	0.258365	0.110257	0.0387597	0.0173632	0.00017803	0.00431344
1273.19	373.2	0.455335	0.258375	0.110184	0.0395358	0.0171493	0.00081565	0.00384097
1273.39	373.4	0.455154	0.258076	0.109994	0.0404317	0.017419	0.00096367	0.0037386
1273.59	373.6	0.45426	0.257237	0.109648	0.0406961	0.016945	0.00062047	0.00279837
1273.79	373.8	0.454238	0.257166	0.110188	0.0408913	0.0177693	0.00111638	0.00296341
1273.99	374	0.453948	0.25705	0.11	0.0401351	0.0179832	0.00131369	0.0026167
1274.19	374.2	0.454491	0.258531	0.110314	0.0404881	0.0188648	0.00207597	0.00346592
1274.39	374.4	0.455746	0.259814	0.111558	0.0416958	0.019876	0.00336233	0.00461341
1274.59	374.6	0.455394	0.259071	0.111251	0.0422074	0.0195531	0.00301338	0.00400076
1274.79	374.8	0.45388	0.258185	0.109948	0.0409317	0.018496	0.00185777	0.00372285
1274.99	375	0.454142	0.258164	0.109713	0.0407506	0.0195173	0.00211067	0.00401692
1275.19	375.2	0.453279	0.257239	0.109136	0.0392091	0.0191264	0.00131965	0.00321931
1275.39	375.4	0.452003	0.256539	0.108065	0.0369225	0.0175441	-0.00075232	0.00154181
1275.59	375.6	0.452404	0.256708	0.108109	0.0363494	0.0177451	-0.00105143	0.00141345
1275.79	375.8	0.452104	0.256395	0.107993	0.0369155	0.0178014	-0.00087599	0.0022981
1275.99	376	0.451114	0.2552	0.107404	0.0352359	0.0168963	-0.00159338	0.00125118
1276.19	376.2	0.450943	0.255091	0.107745	0.0356832	0.0169301	-0.00187323	0.0014525
1276.39	376.4	0.451138	0.254321	0.108075	0.0358681	0.0168754	-0.00152479	0.00149888
1276.59	376.6	0.450495	0.25335	0.107518	0.0347135	0.0163816	-0.00201738	0.0006277
1276.79	376.8	0.450675	0.253688	0.107755	0.0342553	0.0160174	-0.00229297	0.00104441
1276.99	377	0.451807	0.254974	0.109232	0.0363264	0.0169902	-0.00054457	0.00265766
1277.19	377.2	0.451785	0.254628	0.108781	0.0370801	0.0166894	-0.00045804	0.0026712
1277.39	377.4	0.451145	0.254112	0.108505	0.0373795	0.0162079	-0.00083738	0.00262555
1277.59	377.6	0.451179	0.253764	0.108671	0.0381468	0.0166573	-0.00022108	0.00302308
1277.79	377.8	0.452259	0.255124	0.109587	0.0394895	0.0180301	0.00128129	0.00452678
1277.99	378	0.452119	0.255471	0.109331	0.0393787	0.0181279	0.00108563	0.00461704
1278.19	378.2	0.453441	0.256514	0.110256	0.0409567	0.0190678	0.00205311	0.00589519
1278.39	378.4	0.453593	0.256782	0.111084	0.0425669	0.0194785	0.00260751	0.00643139
1278.59	378.6	0.452154	0.255394	0.109957	0.042722	0.0182645	0.00148178	0.00501787
1278.79	378.8	0.451703	0.255599	0.109898	0.042189	0.0177441	0.00081595	0.00471025
1278.99	379	0.4514	0.255243	0.109771	0.0416562	0.0174989	0.00074664	0.00438959
1279.19	379.2	0.449511	0.253812	0.1086	0.0389496	0.0155249	-0.00103052	0.00268694
1279.39	379.4	0.44904	0.253877	0.109076	0.0381518	0.0148385	-0.00232658	0.00221042
1279.59	379.6	0.449233	0.253877	0.109508	0.0386123	0.0153202	-0.00203329	0.00233808
1279.79	379.8	0.447529	0.253232	0.1086	0.038166	0.0142678	-0.00316803	0.00221095
1279.99	380	0.447033	0.252228	0.108172	0.0369752	0.0137492	-0.00383199	0.00136383
1280.19	380.2	0.446941	0.252564	0.108784	0.0378105	0.0146119	-0.00355223	0.00175881
1280.39	380.4	0.446799	0.251625	0.107935	0.0370783	0.0143916	-0.00339753	0.00137068
1280.59	380.6	0.4463	0.251866	0.10775	0.0363787	0.0141577	-0.00380706	0.00137839
1280.79	380.8	0.446946	0.252394	0.108442	0.037269	0.0145199	-0.00300758	0.00184394
1280.99	381	0.446665	0.251827	0.108049	0.0374334	0.0149331	-0.00282409	0.0018173
1281.19	381.2	0.446155	0.251546	0.10731	0.0361605	0.0148553	-0.00355379	0.00154566
1281.39	381.4	0.445227	0.25153	0.10707	0.0354316	0.0146649	-0.00339046	0.00100371
1281.59	381.6	0.446013	0.251756	0.107467	0.0368326	0.0157953	-0.0022228	0.00203077
1281.79	381.8	0.445744	0.251624	0.107533	0.0368646	0.0154897	-0.0026309	0.00192165
1281.99	382	0.445343	0.251295	0.106935	0.0370298	0.0153408	-0.00302334	0.00179727
1282.19	382.2	0.445765	0.251156	0.107098	0.0380005	0.0160314	-0.00188676	0.00245545
1282.39	382.4	0.445088	0.250614	0.106737	0.037229	0.0157686	-0.002026	0.00198339
1282.59	382.6	0.445165	0.250164	0.106601	0.0363445	0.0153682	-0.00238798	0.00185143
1282.79	382.8	0.445994	0.250901	0.107051	0.0366663	0.0159946	-0.00137602	0.00279326
1282.99	383	0.445557	0.250348	0.106636	0.0361942	0.0154395	-0.0018062	0.00223016
1283.19	383.2	0.445269	0.250632	0.10645	0.0359395	0.0153695	-0.00199594	0.00117534
1283.39	383.4	0.445785	0.25105	0.107237	0.0372506	0.0161166	-0.00181906	0.00154265
1283.59	383.6	0.445171	0.250478	0.106305	0.0367311	0.0161778	-0.00252333	0.00068477
1283.79	383.8	0.444688	0.251142	0.105755	0.0357493	0.0161977	-0.00259076	0.00068645
1283.99	384	0.446016	0.252017	0.107218	0.0365341	0.0176243	-0.00169295	0.00112272
1284.19	384.2	0.446955	0.252446	0.107712	0.0378922	0.0183435	-0.00097026	0.00166398
1284.39	384.4	0.44647	0.251801	0.10719	0.0378737	0.0179677	-0.0016267	0.00085309
1284.59	384.6	0.445664	0.251212	0.106748	0.0376942	0.0176816	-0.00218989	-0.00010268
1284.79	384.8	0.445187	0.250164	0.106592	0.0368267	0.0174919	-0.00237797	-0.00051057
1284.99	385	0.444498	0.250192	0.106106	0.0352854	0.0173064	-0.00300263	-0.00101407
1285.19	385.2	0.444055	0.250474	0.106584	0.0354854	0.0171727	-0.00235389	-0.00035267
1285.39	385.4	0.444254	0.250963	0.10773	0.0367639	0.0177385	-0.00107968	0.00054854
1285.59	385.6	0.443424	0.249533	0.107233	0.0370953	0.0167006	-0.00235578	0.00037137
1285.79	385.8	0.442332	0.249224	0.106482	0.036651	0.0155292	-0.00328487	0.00019586
1285.99	386	0.442768	0.249804	0.106892	0.0372388	0.0162809	-0.00221004	0.00172763
1286.19	386.2	0.442154	0.248952	0.105867	0.0354545	0.0155216	-0.00271631	0.00188493
1286.39	386.4	0.442314	0.249363	0.106219	0.0347182	0.0150341	-0.00285727	0.00153603
1286.59	386.6	0.442724	0.249488	0.106745	0.0360562	0.0152491	-0.00224198	0.00241909
1286.79	386.8	0.442213	0.249071	0.106122	0.0368486	0.0148026	-0.00230105	0.00184973
1286.99	387	0.440969	0.248135	0.105094	0.0357578	0.013667	-0.00352258	0.00015236
1287.19	387.2	0.441203	0.248881	0.105024	0.0359223	0.0140311	-0.0035346	-0.0001389
1287.39	387.4	0.441376	0.248771	0.104778	0.0356001	0.0140771	-0.0039078	-0.00014789
1287.59	387.6	0.441225	0.249978	0.104251	0.0356399	0.0140275	-0.00389037	-0.00011305
1287.79	387.8	0.442531	0.251283	0.105149	0.0371208	0.015072	-0.00216551	0.00058435
1287.99	388	0.443143	0.251415	0.105669	0.0382598	0.0160991	-0.00171783	0.00053185
1288.19	388.2	0.443148	0.250367	0.105432	0.0382553	0.0159875	-0.00151056	0.00034794
1288.39	388.4	0.442777	0.250303	0.105363	0.0371026	0.0158503	-0.00190597	-0.00019087
1288.59	388.6	0.443297	0.250455	0.105967	0.0374552	0.0165548	-0.00088731	0.00016328
1288.79	388.8	0.443585	0.250341	0.106721	0.0367074	0.0167044	-0.00083354	8.54e-05
1288.99	389	0.443924	0.250841	0.107675	0.0375667	0.0167703	5.3e-07	0.0001553
1289.19	389.2	0.444462	0.250818	0.1087	0.0397764	0.0179663	0.00134217	0.00113643
1289.39	389.4	0.444295	0.250292	0.108429	0.0398218	0.0186041	0.00145297	0.00132462
1289.59	389.6	0.442714	0.248542	0.106833	0.0384552	0.0169085	-0.00046091	0.00019084
1289.79	389.8	0.443618	0.249729	0.107491	0.0383324	0.0175482	3.629e-05	0.00191885
1289.99	390	0.444026	0.250381	0.107918	0.0370726	0.0177642	0.00034551	0.00239127
1290.19	390.2	0.442669	0.249598	0.10694	0.0350015	0.0166193	-0.00094196	0.00186626
1290.39	390.4	0.443227	0.250153	0.107755	0.0363926	0.0168682	-0.00062439	0.00210262
1290.59	390.6	0.442345	0.249001	0.107301	0.036879	0.0168987	-0.00080922	0.0021092
1290.79	390.8	0.440767	0.248103	0.105785	0.0354372	0.0154389	-0.00273155	0.00077782
1290.99	391	0.441454	0.249377	0.106174	0.0362094	0.016012	-0.0017982	0.00158309
1291.19	391.2	0.442103	0.250828	0.106274	0.036533	0.0162701	-0.00136056	0.00197711
1291.39	391.4	0.44184	0.251071	0.105558	0.0365703	0.016099	-0.00084106	0.0018785
1291.59	391.6	0.440819	0.2518	0.10505	0.037187	0.0157469	-0.00101265	0.00133092
1291.79	391.8	0.440909	0.251248	0.105986	0.0383641	0.016348	-0.00016966	0.00151901
1291.99	392	0.439902	0.249928	0.10565	0.0371286	0.015697	-0.00080852	0.00096813
1292.19	392.2	0.43966	0.250017	0.106443	0.0360666	0.0153187	-0.00082936	0.00066581
1292.39	392.4	0.440071	0.25056	0.107077	0.0358879	0.0155334	-0.00071836	0.00071597
1292.59	392.6	0.440443	0.250372	0.107767	0.037298	0.0164452	0.00030227	0.00094734
1292.79	392.8	0.439651	0.24947	0.107009	0.0369541	0.0159269	-0.00047909	-0.00023222
1292.99	393	0.439376	0.24873	0.107206	0.0380294	0.0158398	-0.00041274	-0.00054807
1293.19	393.2	0.43899	0.247562	0.106172	0.0377311	0.0162774	-0.00077613	-0.00058637
1293.39	393.4	0.437962	0.24706	0.105338	0.0362166	0.0160144	-0.00138959	-0.00101061
1293.59	393.6	0.438098	0.247511	0.105748	0.0351838	0.0153934	-0.00189576	-0.0006266
1293.79	393.8	0.439591	0.248953	0.107368	0.0350759	0.0165211	-0.00139379	0.00054996
1293.99	394	0.439112	0.248388	0.106785	0.0335466	0.0154123	-0.00245179	-0.00049959
1294.19	394.2	0.43955	0.248374	0.107474	0.0347222	0.0155587	-0.00233871	3.328e-05
1294.39	394.4	0.440297	0.248124	0.107555	0.0365468	0.0157623	-0.00194544	0.00082279
1294.59	394.6	0.439707	0.247294	0.10723	0.0361273	0.0157029	-0.00241731	0.00068236
1294.79	394.8	0.439364	0.247345	0.106095	0.0354143	0.0148833	-0.00319697	0.00036757
1294.99	395	0.440747	0.248798	0.106814	0.0366776	0.01579	-0.00195193	0.00155175
1295.19	395.2	0.440514	0.248457	0.106462	0.0357106	0.0154061	-0.00224125	0.00127234
1295.39	395.4	0.440048	0.247986	0.105782	0.0354394	0.014659	-0.00215889	0.00102763
1295.59	395.6	0.439207	0.24766	0.1055	0.0355575	0.014071	-0.00301894	0.00037155
1295.79	395.8	0.439448	0.24743	0.106163	0.0365622	0.0146748	-0.00222651	0.00129542
1295.99	396	0.438295	0.246222	0.104961	0.035735	0.0141165	-0.00279269	0.00076918
1296.19	396.2	0.437727	0.246234	0.10457	0.0351695	0.01432	-0.00258758	-8.201e-05
1296.39	396.4	0.438382	0.246266	0.104784	0.0360364	0.0155114	-0.0016083	0.00089366
1296.59	396.6	0.437996	0.246129	0.103754	0.0360809	0.0156238	-0.00165948	0.00101605
1296.79	396.8	0.437139	0.245747	0.103513	0.0363845	0.0152635	-0.00199151	0.00049708
1296.99	397	0.437637	0.246408	0.104175	0.0373676	0.0162792	-0.00143353	0.00106048
1297.19	397.2	0.437386	0.2463	0.103686	0.0368018	0.0165223	-0.00127639	0.0014776
1297.39	397.4	0.437266	0.246802	0.104129	0.0361083	0.0163616	-0.00113899	0.0012886
1297.59	397.6	0.437712	0.247009	0.104781	0.0356655	0.0166931	-0.00091165	0.00173781
1297.79	397.8	0.438422	0.247136	0.105242	0.0353152	0.0170162	-0.00100471	0.00184254
1297.99	398	0.438424	0.246668	0.104641	0.034319	0.0158804	-0.00158769	0.00169232
1298.19	398.2	0.439349	0.247921	0.105806	0.0358307	0.0164021	-0.00040998	0.00307817
1298.39	398.4	0.440041	0.248125	0.106376	0.0366078	0.0168216	-0.00020357	0.00406922
1298.59	398.6	0.439793	0.24836	0.106169	0.0361922	0.0163425	-0.00130114	0.00346755
1298.79	398.8	0.440147	0.249228	0.10637	0.0362349	0.0161221	-0.00140866	0.00346778
1298.99	399	0.441059	0.249589	0.107303	0.0366166	0.0167265	-0.00082582	0.00360151
1299.19	399.2	0.44064	0.249274	0.107215	0.0359044	0.0164068	-0.00104192	0.00324452
1299.39	399.4	0.439595	0.248848	0.106626	0.0354451	0.0150882	-0.00222059	0.0017667
1299.59	399.6	0.439615	0.248778	0.106918	0.0371187	0.0155783	-0.00223304	0.00168193
1299.79	399.8	0.438769	0.248001	0.106897	0.0374615	0.0153992	-0.00268464	0.0015151
[truncated: 400 more rows]

[truncated: 3 more sheets: Fig.S10c-2, Fig. S10c-3, Fig. S10d]
